# Supplementary material for: Di-μ-glutarato-κ4 O 1:O 5-bis­[aqua­(1,10-phenanthroline-κ2 N,N′)copper(II)]
Source: Acta Crystallogr Sect E Struct Rep Online. 2011 Mar 9;67(Pt 4):m411. doi: 10.1107/S1600536811007938 (PMC3099891; doi:10.1107/S1600536811007938)
Supplement: Supplementary file 2 [file e-67-0m411-Isup2.hkl]

#
# h,k,l, Fc-squared, Fo-squared, sigma(Fo-squared) and status flag
#
data_I
_shelx_title ' 110108f in P2(1)/c'
_shelx_refln_list_code          4
_shelx_F_calc_maximum      222.64
_exptl_crystal_F_000       804.00
_reflns_d_resolution_high  0.8403
 
loop_
 _symmetry_equiv_pos_as_xyz
 'x, y, z'
 '-x, y+1/2, -z+1/2'
 '-x, -y, -z'
 'x, -y-1/2, z-1/2'
 
_cell_length_a    10.2767
_cell_length_b    10.5935
_cell_length_c    15.5998
_cell_angle_alpha  90.000
_cell_angle_beta  107.114
_cell_angle_gamma  90.000
 
_shelx_F_squared_multiplier     1.000
 
loop_
 _refln_index_h
 _refln_index_k
 _refln_index_l
 _refln_F_squared_calc
 _refln_F_squared_meas
 _refln_F_squared_sigma
 _refln_observed_status
   2   0   0    11805.67    11522.32     98.00 o
   3   0   0      152.14      107.48      7.08 o
   4   0   0      134.34       89.18     16.13 o
   5   0   0        2.00       -0.75      8.18 o
   6   0   0     3704.17     3784.28     81.13 o
   7   0   0     1064.83     1089.24     43.67 o
   8   0   0      141.72      132.83     22.65 o
   9   0   0      500.74      557.94     37.74 o
  10   0   0        5.24       -0.32     15.77 o
  11   0   0      300.63      244.27     35.21 o
   1   1   0     3326.80     3525.90     86.05 o
   2   1   0     8221.35     8250.61     59.42 o
   3   1   0       33.91       22.94      3.03 o
   4   1   0      356.73      377.00      9.10 o
   5   1   0      467.08      480.09     11.52 o
   6   1   0      200.94      195.68     11.18 o
   7   1   0        3.09       -8.50      5.67 o
   8   1   0      335.03      355.74     20.99 o
   9   1   0       72.94       65.48     15.00 o
  10   1   0        3.79        7.29     12.96 o
  11   1   0      252.53      227.37     24.34 o
   0   2   0    49569.92    39514.61    488.89 o
   1   2   0     4825.10     4992.67    125.57 o
   2   2   0    35046.84    33474.54    866.42 o
   3   2   0     7637.27     7887.28     67.52 o
   4   2   0     4926.07     5014.59     72.62 o
   5   2   0       18.56       14.36      4.52 o
   6   2   0      612.28      547.66     13.56 o
   7   2   0      274.43      257.22     11.04 o
   8   2   0      198.55      207.45     18.32 o
   9   2   0      258.41      237.22     16.98 o
  10   2   0      107.71       97.68     18.19 o
  11   2   0        8.83        1.21     13.75 o
   1   3   0      372.92      366.73      7.84 o
   2   3   0    25735.04    25815.06    550.21 o
   3   3   0     3771.93     4127.71     33.89 o
   4   3   0     4184.64     4352.37     45.90 o
   5   3   0     3043.45     3218.10     51.28 o
   6   3   0      381.67      373.91     11.59 o
   7   3   0      785.70      803.12     17.71 o
   8   3   0      314.23      316.35     15.98 o
   9   3   0       38.25       20.49      9.68 o
  10   3   0      104.42       75.64     13.51 o
  11   3   0      417.64      431.85     27.48 o
   0   4   0     3301.65     3299.98     37.42 o
   1   4   0      203.63      196.04      6.06 o
   2   4   0     8623.43     9255.09    104.22 o
   3   4   0     2288.93     2389.74     27.79 o
   4   4   0     1987.09     2272.20     38.55 o
   5   4   0      332.99      327.82     10.18 o
   6   4   0       44.63       43.07      7.34 o
   7   4   0      551.76      552.95     18.65 o
   8   4   0      180.80      188.23     15.05 o
   9   4   0       51.20       41.05     11.19 o
  10   4   0       20.67       10.26     10.75 o
  11   4   0       22.02       10.47     11.65 o
   1   5   0     2809.32     2796.95     25.29 o
   2   5   0     6626.60     6716.60     62.70 o
   3   5   0      248.27      295.01      9.55 o
   4   5   0     5379.28     5654.24     47.28 o
   5   5   0     2112.41     2109.93     26.17 o
   6   5   0      434.87      420.48     17.86 o
   7   5   0      560.18      557.65     19.04 o
   8   5   0     1737.29     1737.98     37.42 o
   9   5   0      184.38      207.86     25.04 o
  10   5   0      312.31      307.92     25.65 o
   0   6   0      518.38      497.83     23.48 o
   1   6   0      584.28      621.80     10.83 o
   2   6   0      141.76      122.80     11.82 o
   3   6   0       17.31       19.26      4.27 o
   4   6   0      869.70      911.54     15.98 o
   5   6   0       36.40       21.22      5.64 o
   6   6   0       82.53       77.24     12.85 o
   7   6   0      224.13      249.68     19.71 o
   8   6   0        1.85       14.94     11.82 o
   9   6   0       96.08      106.19     17.68 o
  10   6   0        5.67       10.22     13.89 o
   1   7   0      319.92      308.72     11.02 o
   2   7   0     1816.66     1692.40     26.56 o
   3   7   0      215.83      220.26      9.88 o
   4   7   0     1202.92     1159.90     23.13 o
   5   7   0     1793.31     1801.18     46.14 o
   6   7   0      384.78      345.86     48.17 o
   7   7   0      330.82      356.11     21.60 o
   8   7   0      879.24      920.44     34.07 o
   9   7   0      103.46      115.94     19.13 o
   0   8   0     2102.13     2166.90     58.77 o
   1   8   0      482.37      464.07     19.12 o
   2   8   0       13.36        0.14      7.16 o
   3   8   0     1887.37     1934.04     32.91 o
   4   8   0      236.12      273.50     14.73 o
   5   8   0       94.91       72.84     11.06 o
   6   8   0      887.75      889.57     30.97 o
   7   8   0      162.07      200.70     33.39 o
   8   8   0      105.13       76.88     16.36 o
   9   8   0      158.80      216.47     24.03 o
   1   9   0      168.98      182.21     16.35 o
   2   9   0       39.86       42.79     11.07 o
   3   9   0       82.64       80.63     11.05 o
   4   9   0      256.52      230.11     20.38 o
   5   9   0       96.65      106.22     27.44 o
   6   9   0       24.72        6.47     11.91 o
   7   9   0      115.07      101.31     18.37 o
   8   9   0        3.14        5.09     14.00 o
   0  10   0     1338.31     1429.70     53.95 o
   1  10   0      140.59      173.58     17.34 o
   2  10   0     1149.65     1075.78     26.91 o
   3  10   0      369.08      403.37     23.15 o
   4  10   0      439.88      409.15     24.20 o
   5  10   0       31.50       21.79     12.96 o
   6  10   0      197.17      232.11     23.61 o
   7  10   0      319.47      379.02     27.12 o
   1  11   0       78.99       87.14     27.21 o
   2  11   0       73.38       99.72     34.32 o
   3  11   0       76.42       77.27     16.14 o
   4  11   0        1.35      -11.75     11.26 o
   5  11   0        8.41      -17.79     12.05 o
   0  12   0      519.84      467.04     36.08 o
   1  12   0       72.78       68.13     24.31 o
   2  12   0       35.65       21.53     13.94 o
   3  12   0       83.96      107.09     18.47 o
 -11   1   1      858.97      796.09     34.90 o
 -10   1   1        2.06      -12.47     10.60 o
  -9   1   1     2013.06     2002.43     48.31 o
  -8   1   1     1943.08     1847.87     43.41 o
  -7   1   1      241.10      215.80     15.63 o
  -6   1   1     2244.72     2295.55     47.99 o
  -5   1   1     5374.52     5218.46     58.00 o
  -4   1   1     1065.83      960.32     17.35 o
  -3   1   1       22.95       29.75      3.05 o
  -2   1   1      220.86      221.62      6.25 o
  -1   1   1    13107.45    12964.25    280.38 o
   0   1   1     7125.79     7114.69     91.73 o
   1   1   1    11381.14    11130.85    333.33 o
   2   1   1     1927.89     1937.35     17.64 o
   3   1   1     1303.71     1426.69     16.48 o
   4   1   1     6948.35     7083.37     54.21 o
   5   1   1     6769.81     6567.42     72.75 o
   6   1   1      138.45      124.18      8.79 o
   7   1   1     3021.80     2959.59     72.20 o
   8   1   1     2689.50     2700.36    137.51 o
   9   1   1      236.56      213.60     20.82 o
  10   1   1      138.21      156.21     20.17 o
  11   1   1       37.14       21.77     14.84 o
 -11   2   1       75.17       75.63     17.11 o
 -10   2   1        8.06        1.95     12.57 o
  -9   2   1      104.08      127.79     13.83 o
  -8   2   1      327.89      340.80     24.36 o
  -7   2   1     1184.63     1138.95     31.14 o
  -6   2   1     3217.82     3235.15     46.98 o
  -5   2   1      685.77      695.06     13.24 o
  -4   2   1     1327.65     1402.34     17.30 o
  -3   2   1      239.56      205.25      6.42 o
  -2   2   1    14900.38    15802.69    357.81 o
  -1   2   1     3165.33     3148.03     32.35 o
   0   2   1     9458.26     9479.87     86.51 o
   1   2   1     2173.13     2277.84     60.72 o
   2   2   1    12732.00    13029.46    262.33 o
   3   2   1       64.19       34.55      4.49 o
   4   2   1      242.78      183.33      7.29 o
   5   2   1      675.36      673.13     13.83 o
   6   2   1     2422.39     2323.27     29.11 o
   7   2   1      565.86      582.13     15.71 o
   8   2   1       76.14       68.81     13.05 o
   9   2   1      107.63       73.32     12.05 o
  10   2   1      359.50      338.99     24.74 o
  11   2   1      131.55      139.73     21.37 o
 -11   3   1      233.02      233.74     35.43 o
 -10   3   1       50.23       40.56     11.84 o
  -9   3   1      383.68      414.89     24.69 o
  -8   3   1     1201.84     1145.75     27.61 o
  -7   3   1       91.22      124.62     11.47 o
  -6   3   1      362.94      334.44     10.56 o
  -5   3   1      800.52      771.58     14.36 o
  -4   3   1      594.05      484.65     10.06 o
  -3   3   1      665.14      707.33     15.46 o
  -2   3   1    15344.96    15891.17    205.56 o
  -1   3   1     1523.59     1518.93     17.05 o
   0   3   1     5831.03     6011.92     85.73 o
   1   3   1     1555.92     1547.81     22.39 o
   2   3   1       18.22       12.68      2.60 o
   3   3   1      473.38      447.60     11.64 o
   4   3   1     2788.09     2862.94     50.16 o
   5   3   1      722.28      704.36     14.29 o
   6   3   1       35.54       26.20      5.78 o
   7   3   1     2320.61     2431.69     48.03 o
   8   3   1      526.99      492.99     25.24 o
   9   3   1      114.03      123.74     19.34 o
  10   3   1      107.05      115.89     31.50 o
  11   3   1       49.99       38.72     16.51 o
 -11   4   1       50.23       51.80     13.87 o
 -10   4   1      448.05      450.11     24.71 o
  -9   4   1      167.44      153.44     14.96 o
  -8   4   1       19.20        5.50      7.97 o
  -7   4   1     1763.16     1701.41     54.04 o
  -6   4   1     1602.93     1644.53     30.17 o
  -5   4   1        5.66        1.57      3.79 o
  -4   4   1    14125.95    15313.65    287.97 o
  -3   4   1     5322.41     5365.09     89.67 o
  -2   4   1      660.07      799.19     10.59 o
  -1   4   1     2466.78     2402.74     21.51 o
   0   4   1     4267.53     4080.03     41.09 o
   1   4   1      109.46       79.93      6.53 o
   2   4   1     3130.56     3299.06     28.73 o
   3   4   1     6604.62     6581.14     77.96 o
   4   4   1       18.21       11.67      4.01 o
   5   4   1      792.68      768.39     15.26 o
   6   4   1     2336.40     2375.80     38.75 o
   7   4   1       73.85       59.10     17.90 o
   8   4   1      145.43      132.82     13.76 o
   9   4   1      546.03      568.04     22.10 o
  10   4   1      276.63      297.85     20.37 o
 -10   5   1        0.38       -5.67      9.72 o
  -9   5   1        9.76       -1.41      9.12 o
  -8   5   1       14.92        1.24      8.22 o
  -7   5   1        0.10       -3.97      6.52 o
  -6   5   1        1.54        0.56      6.17 o
  -5   5   1       13.71       10.57      5.70 o
  -4   5   1     3387.70     3653.19     68.39 o
  -3   5   1      245.29      273.93      8.13 o
  -2   5   1     1820.31     2057.73     19.61 o
  -1   5   1       79.15       73.94      4.49 o
   0   5   1        0.31       -4.20      3.54 o
   1   5   1      409.75      406.87     12.73 o
   2   5   1     2006.95     2300.86     22.80 o
   3   5   1        6.63        6.99      3.56 o
   4   5   1     1495.42     1566.15     24.49 o
   5   5   1        0.43        3.57      4.45 o
   6   5   1      242.72      234.58     10.77 o
   7   5   1      562.65      571.97     19.40 o
   8   5   1       31.73       22.23     13.01 o
   9   5   1        1.04       -6.26     20.65 o
  10   5   1        0.18      -16.56     12.89 o
 -10   6   1      243.81      283.11     25.79 o
  -9   6   1      428.92      418.61     24.78 o
  -8   6   1        5.10       -4.47     10.74 o
  -7   6   1      740.22      752.35     21.94 o
  -6   6   1     3153.90     3246.41     44.28 o
  -5   6   1      196.97      185.59     11.36 o
  -4   6   1     4656.27     4940.40     67.57 o
  -3   6   1     3024.37     3127.29     37.09 o
  -2   6   1      179.85      126.98      5.89 o
  -1   6   1     2014.53     2061.11     21.88 o
   0   6   1     1532.37     1465.46     17.04 o
   1   6   1       64.66       50.54      3.83 o
   2   6   1     1354.03     1426.18     19.14 o
   3   6   1     3871.06     3878.23     70.74 o
   4   6   1      488.90      495.82     14.96 o
   5   6   1      851.44      892.70     20.93 o
   6   6   1       94.91       80.13     12.87 o
   7   6   1      636.49      663.72     28.67 o
   8   6   1       37.42        3.30     11.64 o
   9   6   1      433.78      428.07     27.17 o
  10   6   1      296.24      298.75     46.40 o
  -9   7   1       39.27       35.03     15.43 o
  -8   7   1      493.29      536.02     26.71 o
  -7   7   1       38.61       30.24     12.57 o
  -6   7   1     2682.49     2863.53    106.29 o
  -5   7   1      283.11      280.09     19.54 o
  -4   7   1      209.89      223.76     13.73 o
  -3   7   1       66.42       67.15      7.36 o
  -2   7   1     1091.01     1172.78     17.08 o
  -1   7   1       31.76       16.47      4.97 o
   0   7   1     2036.79     2109.72     33.26 o
   1   7   1      191.77      164.04     11.24 o
   2   7   1      465.19      437.94     13.90 o
   3   7   1      127.58      103.23      9.43 o
   4   7   1       87.87       92.46     11.97 o
   5   7   1        5.08       -7.11      8.99 o
   6   7   1        0.44      -12.94      8.63 o
   7   7   1      252.46      248.55     21.33 o
   8   7   1      464.80      486.82     26.01 o
   9   7   1       51.17       55.31     16.14 o
  -9   8   1       51.09       30.06     15.61 o
  -8   8   1      114.00       94.32     16.91 o
  -7   8   1      252.88      288.81     18.95 o
  -6   8   1     1183.94     1165.35     29.23 o
  -5   8   1       53.80       36.98     10.19 o
  -4   8   1      750.70      757.33     28.14 o
  -3   8   1      539.46      548.46     17.50 o
  -2   8   1        1.62       -6.25      5.40 o
  -1   8   1      376.36      355.94     17.25 o
   0   8   1      351.09      340.12     17.03 o
   1   8   1      129.51      156.22     13.94 o
   2   8   1       96.81      123.76     13.57 o
   3   8   1     1380.00     1457.32     24.14 o
   4   8   1      380.72      363.86     15.19 o
   5   8   1        8.53       10.89     10.02 o
   6   8   1      101.04      109.32     16.11 o
   7   8   1       59.94       76.94     15.93 o
   8   8   1        6.65       -7.51     11.79 o
  -8   9   1     1408.34     1320.29     47.47 o
  -7   9   1      206.66      190.92     31.34 o
  -6   9   1      554.39      574.99     65.31 o
  -5   9   1      791.74      864.88     32.04 o
  -4   9   1      356.41      401.30     25.24 o
  -3   9   1       65.47       50.75     12.60 o
  -2   9   1      728.99      736.52     20.95 o
  -1   9   1      380.50      362.18     18.58 o
   0   9   1      270.06      265.95     16.84 o
   1   9   1      703.45      710.48     25.29 o
   2   9   1      123.92      124.86     15.02 o
   3   9   1      215.80      198.33     14.42 o
   4   9   1      212.73      222.52     36.40 o
   5   9   1      498.54      482.37     36.02 o
   6   9   1        3.84      -14.50     15.77 o
   7   9   1      368.27      396.16     24.83 o
  -7  10   1       37.11       18.90     14.25 o
  -6  10   1       41.53       22.23     14.83 o
  -5  10   1       62.19       87.69     17.44 o
  -4  10   1        0.39       -9.51     10.77 o
  -3  10   1        0.86       -9.39      9.78 o
  -2  10   1        0.11      -13.35      8.90 o
  -1  10   1      141.91      146.17     16.70 o
   0  10   1      123.32      118.71     19.62 o
   1  10   1      191.40      214.87     18.88 o
   2  10   1      149.61      123.47     16.57 o
   3  10   1        6.87       -1.50     11.17 o
   4  10   1       37.90       29.63     18.32 o
   5  10   1       38.00       36.31     14.40 o
   6  10   1       54.74       63.43     16.50 o
  -5  11   1      713.97      661.17     31.21 o
  -4  11   1      151.34      129.81     19.98 o
  -3  11   1       11.18        3.10     12.08 o
  -2  11   1      477.30      477.21     25.21 o
  -1  11   1      530.90      520.23     25.03 o
   0  11   1        0.21      -13.89      9.75 o
   1  11   1     1042.34     1138.75     36.20 o
   2  11   1       13.11        9.20     11.59 o
   3  11   1       16.36        0.12     11.95 o
   4  11   1      108.80      112.24     18.63 o
   5  11   1      154.12      187.79     68.93 o
  -3  12   1      174.11      166.66     21.07 o
  -2  12   1       80.24       83.07     16.34 o
  -1  12   1        2.68        1.86     17.23 o
   0  12   1       21.38       44.85     14.42 o
   1  12   1       17.07       -2.99     12.03 o
   2  12   1      195.16      176.31     21.08 o
   3  12   1       48.15       61.94     20.81 o
 -12   0   2      188.80      194.79     34.42 o
 -11   0   2       10.86       -3.79     17.59 o
 -10   0   2      889.21      915.98     48.76 o
  -9   0   2      503.06      527.43     35.88 o
  -8   0   2      863.39      862.01     41.37 o
  -7   0   2     1570.44     1564.90     51.77 o
  -6   0   2      190.74      222.46     19.60 o
  -5   0   2        2.18       -8.70      6.68 o
  -4   0   2     8921.55     8307.94    125.28 o
  -3   0   2      340.05      254.04     11.14 o
  -2   0   2     2960.90     3028.44     34.49 o
  -1   0   2    15092.47    14454.52    182.14 o
   0   0   2      807.08      986.36     28.91 o
   1   0   2     2824.74     3085.73     48.25 o
   2   0   2    19030.74    17494.29    539.13 o
   3   0   2     3103.86     2931.98     31.52 o
   4   0   2     1748.54     1931.32     34.00 o
   5   0   2       27.33       29.48     10.18 o
   6   0   2     2407.47     2485.43     64.65 o
   7   0   2     2334.01     2376.75     68.10 o
   8   0   2      170.71      120.22     22.45 o
   9   0   2      356.97      374.13     33.19 o
  10   0   2      173.09      179.86     30.51 o
  11   0   2      168.14      126.90     30.87 o
 -11   1   2       12.98        9.90     13.21 o
 -10   1   2       62.75       27.78     13.30 o
  -9   1   2      110.97      106.91     16.26 o
  -8   1   2        6.22        0.02      9.00 o
  -7   1   2       21.11       14.28      6.87 o
  -6   1   2      788.34      839.66     19.88 o
  -5   1   2       60.82       48.35      6.80 o
  -4   1   2        0.92        3.76      4.34 o
  -3   1   2        9.99       15.04      3.43 o
  -2   1   2      552.80      596.81      8.59 o
  -1   1   2      475.53      501.42      6.47 o
   0   1   2       26.46       33.59      6.58 o
   1   1   2     9881.91     9862.46     89.43 o
   2   1   2      586.34      612.91      8.27 o
   3   1   2       61.89       43.97      5.00 o
   4   1   2       10.26       11.13      5.27 o
   5   1   2      155.33      143.92      8.29 o
   6   1   2      317.39      300.64     11.15 o
   7   1   2      368.13      341.98     12.79 o
   8   1   2       65.07       71.58     13.74 o
   9   1   2      207.83      157.91     19.00 o
  10   1   2      138.40      130.72     19.63 o
  11   1   2       15.63       10.96     27.88 o
 -11   2   2       51.54       45.54     15.94 o
 -10   2   2      423.92      456.52     30.67 o
  -9   2   2      250.49      256.08     17.78 o
  -8   2   2      286.60      307.72     16.44 o
  -7   2   2      609.59      546.19     18.00 o
  -6   2   2      687.76      602.70     17.14 o
  -5   2   2      342.74      309.08     11.56 o
  -4   2   2     1829.82     1591.98     17.89 o
  -3   2   2     1031.94     1022.85     17.56 o
  -2   2   2    25879.94    24843.58    542.56 o
  -1   2   2     4739.99     4967.79     45.98 o
   0   2   2     5619.32     5801.24     88.48 o
   1   2   2     6131.68     6262.02    202.01 o
   2   2   2      100.63       66.85     10.27 o
   3   2   2    11563.10    11696.18    188.26 o
   4   2   2      455.81      440.86     10.70 o
   5   2   2      427.65      374.09     11.08 o
   6   2   2     1565.29     1657.34     24.69 o
   7   2   2      387.28      387.55     13.48 o
   8   2   2        3.84       -9.39      6.26 o
   9   2   2       32.77       23.75     13.07 o
  10   2   2      135.30      135.99     19.87 o
  11   2   2        4.81      -10.23     13.68 o
 -11   3   2      207.46      174.82     22.21 o
 -10   3   2       79.63       71.47     12.79 o
  -9   3   2      136.94      151.55     14.69 o
  -8   3   2      502.76      451.01     18.23 o
  -7   3   2      546.38      525.06     18.73 o
  -6   3   2      530.77      483.53     11.87 o
  -5   3   2     2694.07     2506.88     30.82 o
  -4   3   2     2937.82     3494.58     36.30 o
  -3   3   2     9470.90    10108.34    177.05 o
  -2   3   2       18.15       13.19      2.51 o
  -1   3   2     1417.88     1394.39     16.31 o
   0   3   2      429.89      471.52     17.89 o
   1   3   2     2406.90     2341.07    100.71 o
   2   3   2     2848.40     2962.57     27.86 o
   3   3   2      387.56      390.65      9.38 o
   4   3   2     4243.81     4261.77     73.44 o
   5   3   2     2629.86     2694.98     31.96 o
   6   3   2        0.68       -1.87      4.54 o
   7   3   2       42.74       43.64      7.75 o
   8   3   2      341.77      355.46     14.34 o
   9   3   2       99.30       95.19     13.22 o
  10   3   2      331.29      339.32     30.97 o
 -11   4   2       30.80       12.99     11.80 o
 -10   4   2      401.21      440.48     21.09 o
  -9   4   2      179.49      138.21     14.47 o
  -8   4   2        9.31       -3.21      7.59 o
  -7   4   2      262.09      245.08     13.80 o
  -6   4   2      140.91      141.85     11.08 o
  -5   4   2     1207.27     1170.20     25.55 o
  -4   4   2      830.67      863.34     32.16 o
  -3   4   2     1677.27     1816.77     20.89 o
  -2   4   2     1675.14     1848.76     25.92 o
  -1   4   2       28.78       25.95      3.71 o
   0   4   2      190.15      152.34      8.12 o
   1   4   2        3.57        1.86      3.71 o
   2   4   2     1320.85     1331.85     15.74 o
   3   4   2     1877.78     1971.68     22.11 o
   4   4   2      496.40      485.09     11.44 o
   5   4   2        0.89       -5.77      3.84 o
   6   4   2       20.76       22.19     12.59 o
   7   4   2        1.82       -7.42      5.61 o
   8   4   2       32.62       26.98      9.69 o
   9   4   2      295.02      310.95     19.12 o
  10   4   2        5.73        7.54     10.66 o
 -11   5   2      230.23      290.95     21.59 o
 -10   5   2       40.09       24.03     11.14 o
  -9   5   2      366.56      368.19     18.58 o
  -8   5   2     1235.22     1190.00     28.67 o
  -7   5   2      271.14      257.14     14.40 o
  -6   5   2     2598.15     2575.72     37.73 o
  -5   5   2     2951.16     2999.02     53.94 o
  -4   5   2     2029.46     2208.75     33.50 o
  -3   5   2      458.43      408.67      8.71 o
  -2   5   2     2272.39     2112.43     19.94 o
  -1   5   2     3264.35     3248.97     47.34 o
   0   5   2     2118.06     2148.16     32.56 o
   1   5   2     5301.41     5165.83     90.19 o
   2   5   2     3202.24     3283.32     47.94 o
   3   5   2       21.94       29.81      5.78 o
   4   5   2     1190.72     1177.56     18.29 o
   5   5   2      194.61      186.41      9.35 o
   6   5   2       24.72       17.26      7.46 o
   7   5   2       64.96       78.49     11.02 o
   8   5   2     1478.92     1460.81     48.31 o
   9   5   2        3.43        5.37     11.99 o
  10   5   2      322.85      364.00     28.62 o
 -10   6   2        5.78       -2.61     12.74 o
  -9   6   2      112.32      127.08     24.98 o
  -8   6   2       28.23       13.47      8.95 o
  -7   6   2        5.54       -0.21      7.57 o
  -6   6   2      329.21      361.13     22.45 o
  -5   6   2       51.17       40.40      6.71 o
  -4   6   2      562.39      645.92     16.07 o
  -3   6   2      569.56      598.19     11.88 o
  -2   6   2      674.39      757.24     11.80 o
  -1   6   2     2308.12     2407.83     33.44 o
   0   6   2      884.15      883.36     17.29 o
   1   6   2      519.95      553.32     25.61 o
   2   6   2       52.22       53.08      8.20 o
   3   6   2       18.17       19.81      5.82 o
   4   6   2       40.53       32.70      7.20 o
   5   6   2      765.55      735.77     25.98 o
   6   6   2      149.52      205.36     14.06 o
   7   6   2       75.26       67.49     14.08 o
   8   6   2        2.60       10.54     11.58 o
   9   6   2       16.28       -5.51     15.83 o
 -10   7   2       20.21        7.41     14.20 o
  -9   7   2      149.88      152.45     21.02 o
  -8   7   2      342.22      382.58     23.42 o
  -7   7   2      207.50      247.28     20.65 o
  -6   7   2     3714.44     3625.77     51.07 o
  -5   7   2     4275.77     4330.88    108.47 o
  -4   7   2      312.09      297.83     10.99 o
  -3   7   2      570.43      529.00     11.09 o
  -2   7   2      324.31      274.97      9.55 o
  -1   7   2      125.21      130.95      8.82 o
   0   7   2       24.97       84.47     53.04 o
   1   7   2     1398.43     1337.68     23.63 o
   2   7   2     1528.48     1592.99     32.01 o
   3   7   2       35.97       32.46      7.35 o
   4   7   2      789.66      791.65     21.99 o
   5   7   2       55.58       43.09      8.69 o
   6   7   2        2.89       -7.47      9.13 o
   7   7   2      707.11      721.33     29.13 o
   8   7   2      371.53      359.87     23.76 o
   9   7   2      166.59      128.98     32.61 o
  -9   8   2        7.10      -15.50     10.50 o
  -8   8   2       22.93        2.01      9.98 o
  -7   8   2      222.79      260.73     18.16 o
  -6   8   2        8.11       -1.54     10.50 o
  -5   8   2        6.62       15.92     10.83 o
  -4   8   2     1848.73     1829.32     42.60 o
  -3   8   2     1287.82     1184.88     32.43 o
  -2   8   2        0.22       -4.58      5.77 o
  -1   8   2     1738.44     1741.60     39.62 o
   0   8   2       44.06       44.74     10.18 o
   1   8   2        9.01       13.75      8.98 o
   2   8   2      681.70      678.76     18.69 o
   3   8   2      365.54      345.02     15.53 o
   4   8   2      601.34      606.65     19.19 o
   5   8   2        2.54        0.41     11.56 o
   6   8   2      107.60      147.17     17.41 o
   7   8   2        5.91        2.79     12.00 o
   8   8   2       29.23       35.73     14.75 o
  -8   9   2      953.46      823.53     35.82 o
  -7   9   2       28.19       21.50     13.52 o
  -6   9   2      409.82      377.30     23.74 o
  -5   9   2      355.15      336.33     26.77 o
  -4   9   2       70.55       70.10     14.48 o
  -3   9   2      165.58      154.16     17.08 o
  -2   9   2      229.62      249.72     14.51 o
  -1   9   2      208.15      212.61     17.04 o
   0   9   2      112.85      158.88     15.53 o
   1   9   2      122.85      138.42     29.54 o
   2   9   2       28.40       33.43     10.58 o
   3   9   2      829.91      819.44     23.09 o
   4   9   2       53.71       31.14     16.32 o
   5   9   2      200.86      204.28     30.43 o
   6   9   2        1.18       -7.57     10.31 o
   7   9   2       73.27       73.58     24.56 o
  -7  10   2      105.28      131.38     21.73 o
  -6  10   2      231.75      237.07     24.80 o
  -5  10   2       34.77       42.33     33.29 o
  -4  10   2      803.29      856.00     76.93 o
  -3  10   2      953.83      936.52     59.85 o
  -2  10   2        0.30      -13.41      8.94 o
  -1  10   2      792.60      761.05     28.08 o
   0  10   2     1394.29     1373.50     37.07 o
   1  10   2       81.65       86.97     14.43 o
   2  10   2       98.55      136.29     37.35 o
   3  10   2      145.40      189.15     15.62 o
   4  10   2       95.54       55.23     15.09 o
   5  10   2       35.26       34.69     13.25 o
   6  10   2      286.69      255.82     24.47 o
  -5  11   2       18.88        6.89     13.82 o
  -4  11   2        0.87        5.92     11.93 o
  -3  11   2        1.36       -2.38     11.47 o
  -2  11   2       11.44       15.63     13.79 o
  -1  11   2       58.35       63.70     21.38 o
   0  11   2        0.13      -10.09     10.67 o
   1  11   2       12.73       14.28     11.61 o
   2  11   2      190.49      188.58     16.42 o
   3  11   2        0.00      -14.83     11.85 o
   4  11   2        2.76       -5.47     11.52 o
   5  11   2        0.37      -17.83     11.88 o
  -3  12   2      136.28      125.89     20.39 o
  -2  12   2       21.73       11.95     16.07 o
  -1  12   2      415.47      407.92     35.80 o
   0  12   2      255.96      325.17     37.11 o
   1  12   2        0.85       -0.51     12.47 o
   2  12   2       53.15       67.86     16.87 o
 -12   1   3      337.96      418.99     31.59 o
 -11   1   3      224.02      211.15     36.73 o
 -10   1   3      220.77      169.07     28.10 o
  -9   1   3     2455.61     2401.43     90.56 o
  -8   1   3      535.41      501.55     28.10 o
  -7   1   3      170.56      171.48     13.41 o
  -6   1   3        9.70       33.90      6.95 o
  -5   1   3     3683.76     3510.84     41.00 o
  -4   1   3     3941.25     4033.93     41.91 o
  -3   1   3      591.57      520.15      9.29 o
  -2   1   3    11440.32    10910.95    170.86 o
  -1   1   3     5279.69     5491.21     37.05 o
   0   1   3      671.01      850.28      9.94 o
   1   1   3     2816.73     2754.76     20.16 o
   2   1   3     1128.61     1009.90     11.49 o
   3   1   3     2755.33     2793.29     24.19 o
   4   1   3    12935.01    12872.28    123.23 o
   5   1   3     2153.23     2198.78     27.17 o
   6   1   3      850.66      828.87     19.30 o
   7   1   3     1474.40     1495.51     44.90 o
   8   1   3      661.93      682.60     27.77 o
   9   1   3      134.33      108.74     22.03 o
  10   1   3      477.74      536.20     49.63 o
 -11   2   3       37.73       25.68     14.96 o
 -10   2   3      110.40       92.04     19.04 o
  -9   2   3      100.95      111.61     13.39 o
  -8   2   3        2.95       -9.39      6.26 o
  -7   2   3     1588.47     1545.54     29.50 o
  -6   2   3      406.25      302.84     13.76 o
  -5   2   3      111.98      106.77      8.42 o
  -4   2   3     1922.02     1733.16     24.50 o
  -3   2   3     1489.20     1503.32     17.37 o
  -2   2   3     1566.39     1565.33     16.33 o
  -1   2   3        6.97        7.21      1.94 o
   0   2   3     1512.33     1483.01     22.54 o
   1   2   3      127.91      142.55      5.24 o
   2   2   3     5031.02     5134.34     44.60 o
   3   2   3      517.36      509.36     10.40 o
   4   2   3      359.76      409.17     27.09 o
   5   2   3        3.55       -0.67      4.33 o
   6   2   3     1929.38     2016.94     28.21 o
   7   2   3      646.39      598.71     16.50 o
   8   2   3       86.22       79.33     12.34 o
   9   2   3     1232.33     1274.65     81.61 o
  10   2   3      136.38      116.27     19.71 o
 -11   3   3       23.96       12.50     13.34 o
 -10   3   3      312.85      296.61     19.52 o
  -9   3   3      704.12      729.90     24.64 o
  -8   3   3      103.90       82.31     10.99 o
  -7   3   3        8.51        1.85      6.73 o
  -6   3   3     1446.34     1422.22     26.45 o
  -5   3   3     1030.58      971.47     30.63 o
  -4   3   3     3249.02     3494.95     33.44 o
  -3   3   3       26.20        4.57      2.98 o
  -2   3   3      908.94      841.14      9.80 o
  -1   3   3     1109.32     1207.36     16.42 o
   0   3   3     2288.05     2389.15     32.62 o
   1   3   3      694.47      622.94     15.29 o
   2   3   3     3250.06     3394.52     65.56 o
   3   3   3      107.45       75.65      5.45 o
   4   3   3     2309.50     2287.77     26.17 o
   5   3   3      297.86      260.83      9.96 o
   6   3   3     1033.35      990.96     19.48 o
   7   3   3      311.30      300.73     12.95 o
   8   3   3      343.37      363.72     15.00 o
   9   3   3      178.65      163.04     16.05 o
  10   3   3      158.19      169.77     21.63 o
 -11   4   3      256.31      297.66     21.41 o
 -10   4   3      138.80      138.89     15.40 o
  -9   4   3      110.70      108.09     13.59 o
  -8   4   3      120.65      106.43     12.26 o
  -7   4   3     2520.44     2514.09     39.62 o
  -6   4   3     4115.38     4170.77    108.33 o
  -5   4   3      103.63      112.94      7.91 o
  -4   4   3     1258.11     1034.72     13.15 o
  -3   4   3      799.48      716.45     10.26 o
  -2   4   3      106.07       72.05      6.02 o
  -1   4   3     4440.84     4475.02     45.59 o
   0   4   3     1723.84     1631.98     27.15 o
   1   4   3        0.37        0.14      4.22 o
   2   4   3     5333.09     5289.88     84.69 o
   3   4   3     1501.42     1454.52     19.03 o
   4   4   3       79.71       66.69      6.28 o
   5   4   3     1525.73     1547.84     25.24 o
   6   4   3     1882.79     1959.09     28.13 o
   7   4   3     3675.14     3719.02     43.34 o
   8   4   3      113.17      105.21     21.04 o
   9   4   3      618.80      643.09     23.96 o
  10   4   3      200.84      219.84     23.00 o
 -11   5   3        9.19        8.84     11.81 o
 -10   5   3       30.43       26.03     11.20 o
  -9   5   3       13.60       -3.79      8.50 o
  -8   5   3        7.41       -6.03      7.79 o
  -7   5   3      249.46      249.30     14.73 o
  -6   5   3      105.25      100.02      9.06 o
  -5   5   3       24.54       18.36      5.40 o
  -4   5   3      232.25      208.03      6.95 o
  -3   5   3      121.49      136.05      7.24 o
  -2   5   3     1394.40     1543.92     24.19 o
  -1   5   3       65.12       84.33      7.90 o
   0   5   3        2.21        1.87      4.36 o
   1   5   3      347.16      335.64     13.56 o
   2   5   3      532.47      526.54     15.49 o
   3   5   3      280.78      286.07      8.66 o
   4   5   3       52.35       43.74      5.72 o
   5   5   3      615.08      629.39     19.46 o
   6   5   3        0.49       -5.08      6.48 o
   7   5   3       41.87       41.27      9.77 o
   8   5   3        5.74       10.25     11.77 o
   9   5   3       70.73       77.88     16.32 o
 -10   6   3      366.27      389.60     29.24 o
  -9   6   3       51.55       34.59     10.91 o
  -8   6   3       12.54        2.96      7.26 o
  -7   6   3      587.65      628.52     18.05 o
  -6   6   3      484.55      451.73     14.58 o
  -5   6   3     1283.79     1402.37     22.95 o
  -4   6   3     3723.91     3751.33     38.42 o
  -3   6   3     2005.12     1998.72     21.12 o
  -2   6   3      123.70      148.00      6.23 o
  -1   6   3     2134.69     2025.38     36.93 o
   0   6   3     2269.51     2273.50     56.45 o
   1   6   3      829.88      848.66     21.88 o
   2   6   3     2733.99     2694.13     52.13 o
   3   6   3     2658.12     2678.90     49.40 o
   4   6   3        7.32        5.47      5.84 o
   5   6   3       30.38       30.74      8.65 o
   6   6   3      648.62      662.36     33.48 o
   7   6   3      581.60      587.60     44.88 o
   8   6   3      115.96      147.80     19.18 o
   9   6   3     1023.90     1066.43     39.05 o
 -10   7   3      109.16      105.23     15.71 o
  -9   7   3      177.40      187.32     17.50 o
  -8   7   3      203.50      223.44     27.65 o
  -7   7   3        0.02       -4.47      8.50 o
  -6   7   3        8.45       10.35      8.35 o
  -5   7   3      567.60      531.40     15.38 o
  -4   7   3      138.55      159.34     10.17 o
  -3   7   3        1.70        0.65      4.33 o
  -2   7   3      319.52      298.38     10.07 o
  -1   7   3      188.45      186.67     10.40 o
   0   7   3       77.64       61.88      8.01 o
   1   7   3      357.72      297.58     21.70 o
   2   7   3        9.85       19.14      8.26 o
   3   7   3        3.40       -2.42      6.09 o
   4   7   3      808.89      800.52     20.86 o
   5   7   3     1064.88     1119.33     25.71 o
   6   7   3      197.95      204.13     19.64 o
   7   7   3      202.61      219.41     21.39 o
   8   7   3      135.02      142.33     52.76 o
  -9   8   3       10.15       -8.52     10.87 o
  -8   8   3       28.96        6.63     10.10 o
  -7   8   3       79.64       54.82     14.86 o
  -6   8   3        1.27       -2.85     10.39 o
  -5   8   3       42.54       63.59     13.13 o
  -4   8   3     1961.11     1989.28    134.41 o
  -3   8   3      146.04      150.27     16.03 o
  -2   8   3      484.62      480.92     20.65 o
  -1   8   3      914.38      936.55     29.98 o
   0   8   3     1640.89     1589.26     27.76 o
   1   8   3       52.50       42.93      8.01 o
   2   8   3     1278.51     1295.46     31.32 o
   3   8   3       21.96       25.08      8.05 o
   4   8   3       55.60       68.37     10.61 o
   5   8   3       19.65       -7.35      7.30 o
   6   8   3      114.66      117.36     16.94 o
   7   8   3       22.64        1.10     11.90 o
   8   8   3        4.87        5.59     13.50 o
  -8   9   3       33.96       14.90     15.09 o
  -7   9   3       69.75       54.84     14.97 o
  -6   9   3      609.56      565.17     43.19 o
  -5   9   3     1324.98     1307.00     38.95 o
  -4   9   3      177.93      213.16     20.35 o
  -3   9   3      195.41      235.72     19.73 o
  -2   9   3      649.76      677.18     40.56 o
  -1   9   3       27.39       16.31      9.51 o
   0   9   3      100.93      123.72     14.47 o
   1   9   3      780.23      791.44     27.16 o
   2   9   3     1088.38     1113.70     32.93 o
   3   9   3      182.24      163.41     16.35 o
   4   9   3      691.66      747.99     22.52 o
   5   9   3       21.86       16.05     22.59 o
   6   9   3      230.91      237.07     22.31 o
   7   9   3      428.55      422.70     37.43 o
  -7  10   3       10.91       -3.62     13.12 o
  -6  10   3        9.29       -4.59     13.04 o
  -5  10   3       35.27       48.61     22.86 o
  -4  10   3       10.66        7.66     11.27 o
  -3  10   3        2.67        0.14     10.69 o
  -2  10   3      194.88      164.99     27.42 o
  -1  10   3      195.82      206.78     18.42 o
   0  10   3      295.53      285.37     19.97 o
   1  10   3      137.61      144.40     17.64 o
   2  10   3      214.42      213.88     19.77 o
   3  10   3      127.79      114.33     13.55 o
   4  10   3       12.29        3.52     11.88 o
   5  10   3       10.03        8.97     16.80 o
   6  10   3        0.52       -2.10     19.36 o
  -5  11   3      154.65      153.88     20.71 o
  -4  11   3        1.61       -4.19     11.79 o
  -3  11   3      434.73      396.99     24.35 o
  -2  11   3      578.05      613.56     28.52 o
  -1  11   3      148.99      191.51     30.08 o
   0  11   3       61.17       71.11     14.43 o
   1  11   3       18.90        2.31     13.10 o
   2  11   3      419.63      396.97     19.43 o
   3  11   3       54.43       48.84     15.01 o
   4  11   3      436.58      390.87     24.94 o
  -3  12   3       46.10       68.45     17.49 o
  -2  12   3       13.16       -7.49     11.83 o
  -1  12   3       17.63       21.15     13.98 o
   0  12   3       56.12       46.68     21.85 o
   1  12   3      218.92      204.02     22.13 o
   2  12   3       43.66       60.16     16.11 o
 -12   0   4       31.83        9.01     20.71 o
 -11   0   4      561.90      605.13     43.19 o
 -10   0   4     1673.29     1803.40     68.37 o
  -9   0   4      232.55      203.13     28.26 o
  -8   0   4     1138.79      992.38     44.78 o
  -7   0   4     1695.70     1599.20     52.56 o
  -6   0   4      469.72      496.64     27.15 o
  -5   0   4      593.45      567.31     26.04 o
  -4   0   4      235.24      179.67      7.88 o
  -3   0   4     1292.48     1215.99     32.69 o
  -2   0   4    10291.85    10735.79     98.97 o
  -1   0   4    15612.99    15499.40    137.70 o
   0   0   4      704.18      686.99     13.79 o
   1   0   4      151.30      204.86      8.46 o
   2   0   4     2904.43     2697.78     37.02 o
   3   0   4    26938.61    25958.46    233.88 o
   4   0   4      887.97      944.75     23.88 o
   5   0   4     5177.38     5445.18     72.00 o
   6   0   4     3660.23     3642.55     58.89 o
   7   0   4       28.24       27.54     15.77 o
   8   0   4     1119.76     1087.11     50.15 o
   9   0   4      665.46      707.48     44.10 o
  10   0   4       19.01       20.83     20.31 o
 -12   1   4       55.69       69.32     24.13 o
 -11   1   4       17.75        7.37     13.30 o
 -10   1   4       22.97        9.15     13.43 o
  -9   1   4      322.14      323.53     22.61 o
  -8   1   4      797.98      834.10     29.00 o
  -7   1   4       45.71       30.99      8.07 o
  -6   1   4      409.60      418.85     14.56 o
  -5   1   4      210.83      222.14     10.24 o
  -4   1   4      606.29      616.05      8.81 o
  -3   1   4     2696.74     2823.36     25.85 o
  -2   1   4     3308.22     3510.88     24.64 o
  -1   1   4      909.46      933.87      9.65 o
   0   1   4      284.78      261.88      8.91 o
   1   1   4     1438.21     1376.87     13.11 o
   2   1   4      730.92      737.99     10.12 o
   3   1   4     3848.04     4190.90     38.18 o
   4   1   4       90.00       91.91      6.76 o
   5   1   4     1687.58     1823.16     22.67 o
   6   1   4       58.04       44.45      7.32 o
   7   1   4       10.40        4.23      7.34 o
   8   1   4        0.45       -3.75      7.69 o
   9   1   4      316.59      322.95     24.58 o
  10   1   4      113.06       81.11     18.38 o
 -12   2   4        1.80       -9.01     13.17 o
 -11   2   4      398.13      433.67     28.99 o
 -10   2   4      437.38      424.56     24.88 o
  -9   2   4       12.84        9.44      8.65 o
  -8   2   4       61.16       44.08      9.58 o
  -7   2   4     1277.75     1251.39     37.38 o
  -6   2   4      247.34      250.16     11.96 o
  -5   2   4     1475.39     1373.03     19.92 o
  -4   2   4     5663.96     5831.32     47.13 o
  -3   2   4       11.24       20.55      3.23 o
  -2   2   4     2406.51     2496.12     22.85 o
  -1   2   4     2275.85     2117.55     19.19 o
   0   2   4      321.31      320.72      6.69 o
   1   2   4     3093.73     3252.43     41.96 o
   2   2   4     1867.55     1858.19     22.04 o
   3   2   4    17812.76    18319.16    228.30 o
   4   2   4      569.93      557.73     12.47 o
   5   2   4     6784.70     7110.64     59.85 o
   6   2   4     1563.83     1582.63     25.21 o
   7   2   4       41.74       30.80      7.83 o
   8   2   4      157.01      165.66     12.28 o
   9   2   4      547.25      516.91     28.37 o
  10   2   4       49.88       70.64     18.06 o
 -11   3   4       14.59       -0.02     12.77 o
 -10   3   4      110.68       94.29     13.64 o
  -9   3   4      496.77      526.51     21.16 o
  -8   3   4      825.36      826.82     37.43 o
  -7   3   4       29.27       28.34      8.02 o
  -6   3   4      311.67      278.66     10.74 o
  -5   3   4     2344.52     2311.57     47.33 o
  -4   3   4       94.97      121.94     10.89 o
  -3   3   4     8376.79     8497.22     80.99 o
  -2   3   4     4218.34     4195.02     35.54 o
  -1   3   4      285.76      287.29      6.84 o
   0   3   4       12.21        7.64      6.10 o
   1   3   4    12641.49    13208.62    101.44 o
   2   3   4      631.44      598.79     12.07 o
   3   3   4     3994.94     4320.68     96.77 o
   4   3   4     2818.03     2751.08     30.01 o
   5   3   4      242.13      259.15     11.24 o
   6   3   4      227.91      225.24     11.02 o
   7   3   4      944.97     1015.11     22.67 o
   8   3   4       53.55       48.52      9.13 o
   9   3   4       27.59        3.50     12.77 o
  10   3   4      327.65      385.04     29.71 o
 -11   4   4       56.03       47.32     20.24 o
 -10   4   4        6.03      -10.61      9.00 o
  -9   4   4        0.76       -9.64      8.25 o
  -8   4   4      150.32      129.95     13.17 o
  -7   4   4       33.57       37.07      7.19 o
  -6   4   4      113.70      134.24      9.42 o
  -5   4   4      164.54      184.20     12.07 o
  -4   4   4      219.22      217.60      8.79 o
  -3   4   4      110.40      130.74     12.98 o
  -2   4   4       20.49       17.35      3.30 o
  -1   4   4     1059.47     1028.63     12.97 o
   0   4   4     1426.40     1529.41     27.68 o
   1   4   4       62.45       81.20      8.45 o
   2   4   4       23.58       21.59      5.55 o
   3   4   4      756.48      768.60     13.98 o
   4   4   4      859.55      844.80     23.21 o
   5   4   4      958.47      982.58     18.57 o
   6   4   4      725.19      713.04     20.62 o
   7   4   4        0.03       -4.69      6.57 o
   8   4   4       24.22       28.05      8.69 o
   9   4   4        3.15      -13.69     11.05 o
  10   4   4        0.05      -20.98     16.68 o
 -11   5   4      156.66      221.97     16.92 o
 -10   5   4       86.75       97.26     12.64 o
  -9   5   4      821.61      844.02     22.47 o
  -8   5   4        8.01        2.84      7.02 o
  -7   5   4       30.74        8.06      6.33 o
  -6   5   4     1664.16     1604.69     25.54 o
  -5   5   4     2752.55     2732.58     32.40 o
  -4   5   4      146.96      171.42      8.69 o
  -3   5   4     1698.29     1623.86     17.55 o
  -2   5   4     7965.75     8172.87     97.18 o
  -1   5   4     2540.44     2679.31     40.68 o
   0   5   4     6922.43     7058.97    159.58 o
   1   5   4     7109.68     7325.37     83.04 o
   2   5   4      426.22      436.72     10.16 o
   3   5   4      466.19      429.07     12.86 o
   4   5   4     1117.53     1043.29     22.83 o
   5   5   4      286.72      282.21     13.41 o
   6   5   4      193.79      189.29     27.30 o
   7   5   4     1817.15     1813.72     35.04 o
   8   5   4      257.49      312.00     23.81 o
   9   5   4       74.07       89.45     17.65 o
 -10   6   4       84.24      107.11     13.68 o
  -9   6   4        4.44       -9.36      7.80 o
  -8   6   4      203.73      201.59     13.65 o
  -7   6   4      259.56      262.35     13.54 o
  -6   6   4       60.88       51.67      7.80 o
  -5   6   4        0.28       -6.62      4.41 o
  -4   6   4      204.38      208.37      9.58 o
  -3   6   4       54.43       43.68      4.57 o
  -2   6   4       45.03       39.98      4.18 o
  -1   6   4     2537.17     2634.76     58.73 o
   0   6   4      150.32      177.66     12.88 o
   1   6   4      362.80      343.85     17.43 o
   2   6   4       11.27       12.43     10.69 o
   3   6   4      356.65      357.32     13.77 o
   4   6   4        0.10       -6.10      5.92 o
   5   6   4      171.37      139.11     12.33 o
   6   6   4       30.38       23.82      8.86 o
   7   6   4       56.25       33.08     18.22 o
   8   6   4       26.48       42.29     14.42 o
   9   6   4      165.54      166.74     33.94 o
 -10   7   4       64.38       70.23     22.44 o
  -9   7   4      156.73      211.73     19.98 o
  -8   7   4        7.13      -12.15      8.10 o
  -7   7   4       13.95       -2.84      6.52 o
  -6   7   4      299.25      301.99     13.58 o
  -5   7   4     2421.77     2496.19     63.95 o
  -4   7   4       31.24       20.71      6.94 o
  -3   7   4     1352.73     1335.51     25.32 o
  -2   7   4     1620.19     1677.53     25.36 o
  -1   7   4      131.97      128.81      9.60 o
   0   7   4     1303.64     1340.60     30.19 o
   1   7   4     2922.47     2855.34     47.19 o
   2   7   4     1607.15     1657.92     35.28 o
   3   7   4      121.24      106.73     10.25 o
   4   7   4      829.47      908.91     22.82 o
   5   7   4      132.46      148.42     13.28 o
   6   7   4      160.21      155.72     14.32 o
   7   7   4       87.75       90.92     17.14 o
   8   7   4      189.68      183.95     23.79 o
  -9   8   4      148.14      119.87     25.26 o
  -8   8   4        9.66       -4.42     20.90 o
  -7   8   4      123.13      130.82     18.19 o
  -6   8   4       64.97       49.04     17.35 o
  -5   8   4      636.83      645.84     55.78 o
  -4   8   4     1707.42     1698.04     49.71 o
  -3   8   4      412.88      400.59     20.39 o
  -2   8   4     1121.90     1151.41     20.32 o
  -1   8   4      822.62      809.95     21.73 o
   0   8   4      398.70      397.31     14.71 o
   1   8   4       57.37       65.29     16.72 o
   2   8   4      776.16      768.59     24.90 o
   3   8   4     1739.38     1761.46     32.22 o
   4   8   4       54.87       61.39     10.59 o
   5   8   4      212.31      209.37     15.44 o
   6   8   4       44.48       39.79     13.09 o
   7   8   4       10.86       -1.18     13.14 o
  -8   9   4        3.78       -8.76     12.48 o
  -7   9   4       86.75       84.74     17.31 o
  -6   9   4        7.49        2.36     11.38 o
  -5   9   4      165.58      136.86     18.28 o
  -4   9   4      332.52      301.37     27.03 o
  -3   9   4      183.64      227.57     29.13 o
  -2   9   4      494.64      492.22     23.05 o
  -1   9   4       12.45        0.98     14.50 o
   0   9   4        1.35       -4.31     11.22 o
   1   9   4      142.01      119.49     15.29 o
   2   9   4        2.20        2.94      9.50 o
   3   9   4       14.99        5.50      8.44 o
   4   9   4       87.81       73.75     11.63 o
   5   9   4       24.65       15.39     12.72 o
   6   9   4        2.29      -15.66     11.05 o
   7   9   4      129.68      119.74     40.35 o
  -7  10   4      316.79      309.96     26.93 o
  -6  10   4        1.17      -17.36     11.57 o
  -5  10   4       67.85       59.84     15.93 o
  -4  10   4      587.34      573.32     31.04 o
  -3  10   4      315.11      332.70     23.24 o
  -2  10   4      540.56      558.07     25.86 o
  -1  10   4     1426.73     1517.11     59.04 o
   0  10   4      179.19      212.24     18.94 o
   1  10   4       26.74        6.63     10.79 o
   2  10   4      658.12      651.23     35.39 o
   3  10   4      991.21      950.01     34.36 o
   4  10   4        6.36       -9.96     14.86 o
   5  10   4       26.38       39.21     20.90 o
  -5  11   4        0.58        8.50     13.09 o
  -4  11   4      126.35      125.57     18.49 o
  -3  11   4        6.53       -3.55     11.40 o
  -2  11   4        7.27       16.84     13.07 o
  -1  11   4        5.80        0.02     11.77 o
   0  11   4      335.54      333.99     31.18 o
   1  11   4      663.63      665.19     28.99 o
   2  11   4        8.50        2.17      9.47 o
   3  11   4       37.54       20.75     10.83 o
   4  11   4        0.10       -5.62     11.85 o
  -3  12   4       36.64       22.83     14.84 o
  -2  12   4       73.59       89.46     18.15 o
  -1  12   4      145.00      170.05     21.26 o
   0  12   4       87.71       53.27     23.16 o
   1  12   4       92.17       78.72     24.70 o
 -12   1   5       86.83      110.84     20.16 o
 -11   1   5       28.88       28.37     14.32 o
 -10   1   5      882.63      869.63     34.18 o
  -9   1   5     2485.00     2534.62     54.41 o
  -8   1   5     1485.91     1521.39     38.85 o
  -7   1   5      645.79      643.42     15.39 o
  -6   1   5     8497.34     8550.20     65.36 o
  -5   1   5     2841.67     2718.64     45.80 o
  -4   1   5      187.36      154.00      4.87 o
  -3   1   5     5685.61     5616.95     37.59 o
  -2   1   5     6086.21     6109.71     39.44 o
  -1   1   5      977.70     1021.58     10.97 o
   0   1   5      404.29      530.02      9.40 o
   1   1   5       20.83       14.41      3.89 o
   2   1   5        0.68       -3.30      2.20 o
   3   1   5     5327.50     5533.77     41.10 o
   4   1   5     3279.21     3151.12     29.79 o
   5   1   5      156.99      137.38      8.04 o
   6   1   5      702.59      676.60     19.99 o
   7   1   5     1838.76     1831.47     35.35 o
   8   1   5       90.75      114.34     13.61 o
   9   1   5      199.66      159.52     21.00 o
  10   1   5      540.59      622.42     32.51 o
 -12   2   5       79.55       71.73     18.22 o
 -11   2   5      190.82      207.71     22.86 o
 -10   2   5      192.53      203.67     21.20 o
  -9   2   5       14.77        1.63      9.16 o
  -8   2   5     2315.49     2366.32     33.17 o
  -7   2   5     1754.65     1617.41     25.39 o
  -6   2   5        0.28       -5.32      3.82 o
  -5   2   5       19.73       -1.19      4.60 o
  -4   2   5     1937.07     1990.93     23.12 o
  -3   2   5     2657.91     2804.86     26.99 o
  -2   2   5       84.54       72.37      3.71 o
  -1   2   5       35.43       70.28      3.57 o
   0   2   5      144.29      192.22      4.81 o
   1   2   5      388.40      383.74      8.82 o
   2   2   5     1044.17      985.03     12.99 o
   3   2   5      131.43       74.35      5.37 o
   4   2   5      285.77      259.87      9.35 o
   5   2   5     2775.58     2812.05     33.13 o
   6   2   5      433.37      422.55     20.38 o
   7   2   5       11.74       -1.76      6.15 o
   8   2   5      322.14      343.00     18.44 o
   9   2   5      289.61      321.13     25.46 o
  10   2   5        4.71      -14.35     13.16 o
 -11   3   5      109.37      119.49     19.68 o
 -10   3   5        0.78       -6.03      9.00 o
  -9   3   5      554.72      541.46     17.76 o
  -8   3   5      173.10      190.36     13.49 o
  -7   3   5      682.88      712.58     28.98 o
  -6   3   5     2370.07     2439.94     30.52 o
  -5   3   5     2137.16     2156.34     30.96 o
  -4   3   5     1485.26     1537.68     30.14 o
  -3   3   5     1253.58     1146.18     16.18 o
  -2   3   5       86.39      109.97      5.69 o
  -1   3   5      457.86      524.94      9.20 o
   0   3   5     1416.01     1430.67     26.09 o
   1   3   5     6482.11     6894.80     60.06 o
   2   3   5      467.35      473.38     10.13 o
   3   3   5      239.14      239.45      8.39 o
   4   3   5      696.80      721.04     14.88 o
   5   3   5       88.10       78.34      7.91 o
   6   3   5      975.87     1019.43     20.71 o
   7   3   5      563.03      522.81     16.74 o
   8   3   5      120.46      144.58     14.33 o
   9   3   5       15.29        9.42     10.54 o
 -11   4   5      282.08      296.76     21.13 o
 -10   4   5      682.14      714.86     21.71 o
  -9   4   5        0.28       -5.09      6.85 o
  -8   4   5     1410.88     1378.71     26.15 o
  -7   4   5     1885.20     1801.03     32.34 o
  -6   4   5       89.80       72.95     11.24 o
  -5   4   5     1225.44     1178.79     19.58 o
  -4   4   5     2890.36     2857.85     34.95 o
  -3   4   5     1215.54     1216.57     18.22 o
  -2   4   5      703.11      640.48     11.41 o
  -1   4   5     3679.80     3601.29     30.92 o
   0   4   5      424.34      396.71     11.79 o
   1   4   5      953.98     1035.49     16.15 o
   2   4   5     2118.11     2044.67     31.20 o
   3   4   5     1869.77     1840.59     23.39 o
   4   4   5      325.70      303.75     10.52 o
   5   4   5     2616.51     2668.03     45.81 o
   6   4   5      905.44      902.43     19.80 o
   7   4   5      268.77      266.28     16.87 o
   8   4   5      564.64      564.83     32.67 o
   9   4   5      638.70      560.04     42.76 o
 -11   5   5       49.41       50.37     11.35 o
 -10   5   5      153.18      120.64     18.72 o
  -9   5   5       17.83        9.80      8.20 o
  -8   5   5        0.39       -7.12      6.10 o
  -7   5   5      218.13      211.61     12.56 o
  -6   5   5      220.36      231.30     11.54 o
  -5   5   5       14.91       12.45      5.34 o
  -4   5   5      286.09      296.46      9.96 o
  -3   5   5       43.83       35.95      4.07 o
  -2   5   5      900.11      901.35     14.82 o
  -1   5   5      148.43      150.96      7.58 o
   0   5   5      248.22      278.95     13.83 o
   1   5   5     1012.08     1194.18     27.35 o
   2   5   5      304.22      290.66     16.95 o
   3   5   5      588.92      604.36     21.14 o
   4   5   5       39.92       45.29      8.20 o
   5   5   5      311.16      297.70     13.98 o
   6   5   5        1.89       -2.52      7.57 o
   7   5   5       20.77       12.49      9.17 o
   8   5   5        6.46        4.86     19.80 o
   9   5   5        2.51        3.40     20.23 o
 -10   6   5      802.62      887.30     25.01 o
  -9   6   5        0.14        0.80      7.92 o
  -8   6   5      381.82      438.87     16.33 o
  -7   6   5      771.47      767.49     19.45 o
  -6   6   5       40.05       21.27      6.57 o
  -5   6   5      676.84      647.92     15.85 o
  -4   6   5     1390.72     1373.69     21.50 o
  -3   6   5      582.59      565.57     12.67 o
  -2   6   5      847.02      823.43     15.20 o
  -1   6   5     6801.72     6805.03    302.64 o
   0   6   5      239.90      213.75     14.68 o
   1   6   5      454.22      437.08     34.52 o
   2   6   5     2259.29     2328.24     42.68 o
   3   6   5     1896.23     1917.72     31.25 o
   4   6   5      148.99      160.66     12.15 o
   5   6   5     2585.44     2692.09     41.27 o
   6   6   5     1060.16     1063.95     26.66 o
   7   6   5       39.34       48.42     11.04 o
   8   6   5      217.50      258.66     36.08 o
 -10   7   5       12.24        1.49     12.82 o
  -9   7   5      100.75      106.19     14.92 o
  -8   7   5       64.60       31.70      8.82 o
  -7   7   5       43.97       38.87      8.35 o
  -6   7   5       96.81      100.31     11.70 o
  -5   7   5     1457.73     1424.52     28.83 o
  -4   7   5      289.69      288.69     15.52 o
  -3   7   5      891.25      909.52     24.11 o
  -2   7   5      443.72      431.26     12.27 o
  -1   7   5       18.69       13.58      7.64 o
   0   7   5     1200.02     1147.56     29.21 o
   1   7   5      738.26      745.65     24.17 o
   2   7   5      212.23      227.78     15.86 o
   3   7   5       85.47      100.40     10.92 o
   4   7   5      158.22      175.11     18.68 o
   5   7   5       86.30       65.94     11.05 o
   6   7   5      238.45      244.92     17.20 o
   7   7   5      112.02      114.81     18.43 o
   8   7   5       20.63        4.94     20.51 o
  -9   8   5       83.96       60.67     20.61 o
  -8   8   5      111.23      143.33     20.23 o
  -7   8   5       76.50       55.78     14.98 o
  -6   8   5       47.94       50.26     14.24 o
  -5   8   5       37.45       42.72     12.13 o
  -4   8   5      443.63      445.17     17.15 o
  -3   8   5      479.29      461.27     16.56 o
  -2   8   5     1041.56     1073.48     23.85 o
  -1   8   5      930.89      919.02     37.31 o
   0   8   5       39.31       15.29      9.08 o
   1   8   5      135.22      137.40     14.29 o
   2   8   5     1098.28     1136.77     31.67 o
   3   8   5     2042.34     2056.62     36.01 o
   4   8   5       36.71       19.91      9.23 o
   5   8   5      780.10      815.75     24.41 o
   6   8   5      127.95      116.14     18.23 o
   7   8   5       18.66        6.46     13.98 o
  -8   9   5       83.89      112.44     18.72 o
  -7   9   5       47.88       10.80     13.86 o
  -6   9   5      156.98      178.93     19.95 o
  -5   9   5     1021.99     1044.97     34.98 o
  -4   9   5       67.42       69.86     14.41 o
  -3   9   5     1636.39     1699.24     41.63 o
  -2   9   5      760.89      769.21     27.72 o
  -1   9   5        6.34       -9.71      8.40 o
   0   9   5      984.24      968.39     28.74 o
   1   9   5      863.13      862.29     28.35 o
   2   9   5       10.32        4.49      9.94 o
   3   9   5      956.50      992.84     26.06 o
   4   9   5      580.51      577.78     21.01 o
   5   9   5       86.86       73.24     15.76 o
   6   9   5      275.21      332.27     32.71 o
  -7  10   5        5.83      -13.63     13.45 o
  -6  10   5        2.90        4.78     19.78 o
  -5  10   5      320.49      326.01     44.14 o
  -4  10   5       63.65       71.60     15.57 o
  -3  10   5        1.21       -6.81     10.78 o
  -2  10   5      284.82      283.09     20.63 o
  -1  10   5      164.20      194.96     19.61 o
   0  10   5       20.86       32.91     12.29 o
   1  10   5       13.89       12.47     10.86 o
   2  10   5       60.15       42.76     10.95 o
   3  10   5       98.41       68.85     15.03 o
   4  10   5        1.47       -3.16     11.25 o
   5  10   5       20.71       -7.31     17.51 o
  -5  11   5      316.43      292.87     28.43 o
  -4  11   5       47.00       46.55     15.63 o
  -3  11   5      431.04      465.28     25.97 o
  -2  11   5      888.07      909.23     41.20 o
  -1  11   5       36.23       31.56     13.26 o
   0  11   5      601.47      645.08     41.49 o
   1  11   5     1104.49     1044.86     35.72 o
   2  11   5       73.30       48.19     12.07 o
   3  11   5      172.14      170.80     16.77 o
  -2  12   5        1.25      -10.14     12.29 o
  -1  12   5      213.39      261.81     23.75 o
   0  12   5       59.44       39.84     23.32 o
 -12   0   6       58.58       34.38     24.55 o
 -11   0   6     1097.68     1077.78     55.76 o
 -10   0   6     1131.43     1116.90     53.47 o
  -9   0   6       22.98       17.35     16.64 o
  -8   0   6     1279.79     1165.31     48.01 o
  -7   0   6     1689.69     1669.58     31.22 o
  -6   0   6      535.36      574.81     27.13 o
  -5   0   6     3956.94     4037.20     85.20 o
  -4   0   6     4156.67     4148.78     59.68 o
  -3   0   6     5109.16     5479.76    137.82 o
  -2   0   6    10736.51    10678.06    102.59 o
  -1   0   6    10754.76    10653.70    103.13 o
   0   0   6      228.72      290.19     11.07 o
   1   0   6     2266.35     2152.96     71.07 o
   2   0   6     3944.40     3808.24     51.06 o
   3   0   6      846.37      744.58     21.44 o
   4   0   6        3.12       -2.45      5.61 o
   5   0   6      644.67      550.94     31.40 o
   6   0   6     1748.26     1825.48     41.95 o
   7   0   6      131.25      131.57     16.70 o
   8   0   6     1241.70     1166.26     53.59 o
   9   0   6      196.19      129.74     28.97 o
 -12   1   6        7.71      -11.02     13.14 o
 -11   1   6        1.89       -1.98     11.77 o
 -10   1   6       20.49       35.09     13.44 o
  -9   1   6      296.43      294.14     30.06 o
  -8   1   6       50.25       38.46      8.09 o
  -7   1   6      211.78      207.80     11.44 o
  -6   1   6        2.06       -4.76      3.18 o
  -5   1   6       49.53       57.09      4.30 o
  -4   1   6        0.60       -1.95      2.28 o
  -3   1   6     3407.37     3467.35     29.50 o
  -2   1   6     7728.99     8144.49     51.21 o
  -1   1   6      133.95      132.34      4.72 o
   0   1   6     1741.22     1857.57     21.97 o
   1   1   6      318.70      364.41      6.90 o
   2   1   6      121.00      112.72      5.25 o
   3   1   6      153.14      169.36      6.72 o
   4   1   6      149.93      142.40      9.35 o
   5   1   6        5.05       -4.78      4.12 o
   6   1   6       13.75        4.26      6.17 o
   7   1   6       73.61       98.27     12.25 o
   8   1   6        1.59       -7.69      8.28 o
   9   1   6       76.16       75.31     17.84 o
 -12   2   6       12.87        6.02     14.33 o
 -11   2   6      374.99      357.51     26.52 o
 -10   2   6      739.13      737.53     31.51 o
  -9   2   6        3.78       -8.84      7.74 o
  -8   2   6      941.83      963.51     20.76 o
  -7   2   6     1708.01     1703.55     26.04 o
  -6   2   6      209.65      203.98     10.23 o
  -5   2   6     2410.07     2340.23     27.72 o
  -4   2   6     3338.33     3221.26     35.03 o
  -3   2   6     1436.39     1587.68     16.00 o
  -2   2   6     5514.24     5700.66     42.65 o
  -1   2   6     3279.83     3291.19     25.45 o
   0   2   6      128.50      106.96      6.27 o
   1   2   6     1842.34     1951.41     22.63 o
   2   2   6     4783.01     4882.68     37.02 o
   3   2   6      890.95      785.19     13.04 o
   4   2   6       31.21       14.16      5.36 o
   5   2   6      979.96      984.05     19.11 o
   6   2   6      585.98      584.31     19.41 o
   7   2   6        0.73       -9.01      7.15 o
   8   2   6      395.10      364.83     18.60 o
   9   2   6      219.40      248.15     23.05 o
 -11   3   6       37.90       31.06     14.60 o
 -10   3   6       35.97       27.66     10.86 o
  -9   3   6      738.76      722.22     19.92 o
  -8   3   6      462.65      434.96     15.03 o
  -7   3   6      290.10      302.82     12.07 o
  -6   3   6     1690.66     1647.88     24.58 o
  -5   3   6      480.47      466.02     12.29 o
  -4   3   6      901.00      869.79     15.39 o
  -3   3   6     7831.48     7824.56     59.13 o
  -2   3   6     6722.20     7070.04     53.00 o
  -1   3   6       26.82       42.30      4.06 o
   0   3   6     3262.45     3265.32     37.43 o
   1   3   6     1017.41      903.23     16.53 o
   2   3   6        9.42        4.32      3.33 o
   3   3   6     1123.80     1091.81     17.35 o
   4   3   6     1514.70     1499.69     23.73 o
   5   3   6       13.30        8.71      5.35 o
   6   3   6       57.92       63.08      8.66 o
   7   3   6       10.15        8.65      8.67 o
   8   3   6        2.38      -13.11      8.74 o
   9   3   6      165.61      168.48     20.76 o
 -11   4   6       13.76       11.52     11.01 o
 -10   4   6      936.80      880.56     23.76 o
  -9   4   6       12.09       -0.83      7.47 o
  -8   4   6      419.01      391.78     15.08 o
  -7   4   6        2.98       -6.43      5.39 o
  -6   4   6       97.46      100.76     14.37 o
  -5   4   6       44.74       36.23      5.86 o
  -4   4   6      949.19      915.36     22.07 o
  -3   4   6      415.44      404.81     10.28 o
  -2   4   6     1081.00     1078.16     15.62 o
  -1   4   6     1034.63     1077.41     14.68 o
   0   4   6       59.05       62.58      9.81 o
   1   4   6     6391.50     6940.30    103.10 o
   2   4   6       14.43       15.71      4.29 o
   3   4   6       22.99       13.36      4.78 o
   4   4   6       71.53       56.98      6.74 o
   5   4   6      417.12      417.01     13.47 o
   6   4   6      777.70      770.19     37.18 o
   7   4   6       85.21       99.51     16.10 o
   8   4   6       63.64       60.33     19.24 o
   9   4   6       43.79       36.48     22.57 o
 -11   5   6       64.42       44.51     13.60 o
 -10   5   6       81.22       81.47     11.98 o
  -9   5   6      599.98      636.35     22.05 o
  -8   5   6      131.12      143.41     14.85 o
  -7   5   6      985.43      963.72     21.21 o
  -6   5   6     1448.97     1499.05     24.80 o
  -5   5   6      926.77      884.72     17.77 o
  -4   5   6       24.99       26.88      5.13 o
  -3   5   6     3611.94     3599.96     29.93 o
  -2   5   6     4630.97     4822.75     41.45 o
  -1   5   6     2364.69     2516.24     39.69 o
   0   5   6    10550.21    10547.14    217.85 o
   1   5   6     4234.26     4390.52     65.66 o
   2   5   6       22.85       14.62      6.28 o
   3   5   6      396.30      411.36     14.58 o
   4   5   6      465.24      462.06     16.08 o
   5   5   6      279.81      244.83     13.91 o
   6   5   6      454.22      476.12     20.48 o
   7   5   6      583.70      637.68     28.31 o
   8   5   6        1.34       -4.52     12.20 o
 -10   6   6       11.84        5.58      9.29 o
  -9   6   6       52.68       44.18     10.04 o
  -8   6   6        2.35        0.48      7.24 o
  -7   6   6       15.82        7.68      6.74 o
  -6   6   6       12.06       16.08      6.59 o
  -5   6   6        1.46       -1.08      4.98 o
  -4   6   6       49.75       54.79      8.11 o
  -3   6   6       90.04       81.32     10.18 o
  -2   6   6       46.28       47.79      9.72 o
  -1   6   6       59.36       24.69      6.05 o
   0   6   6      353.18      323.51     16.48 o
   1   6   6       51.05       47.77      9.93 o
   2   6   6      392.18      375.33     18.41 o
   3   6   6      965.95      944.86     22.16 o
   4   6   6       58.45       40.39      8.64 o
   5   6   6       13.67       10.02      8.15 o
   6   6   6        3.51       -5.12      7.84 o
   7   6   6      166.08      137.51     18.74 o
   8   6   6        5.74      -14.23     18.37 o
 -10   7   6       24.54        5.02     11.65 o
  -9   7   6      110.44      108.15     12.58 o
  -8   7   6      162.92      148.21     12.84 o
  -7   7   6      304.38      310.38     16.97 o
  -6   7   6     1173.67     1196.47     33.17 o
  -5   7   6      215.56      201.07     15.85 o
  -4   7   6       82.84       69.31      9.77 o
  -3   7   6     2897.03     2905.63     40.59 o
  -2   7   6     1854.20     1880.23     30.93 o
  -1   7   6      381.35      395.60     14.37 o
   0   7   6     2318.44     2388.39     45.75 o
   1   7   6     1163.52     1138.89     30.88 o
   2   7   6        0.21      -10.73      7.15 o
   3   7   6     1145.24     1085.46     25.21 o
   4   7   6      499.87      526.76     18.94 o
   5   7   6       18.02       17.84      9.45 o
   6   7   6      337.23      360.80     18.30 o
   7   7   6      234.26      257.55     35.57 o
  -9   8   6       11.51       14.79     19.78 o
  -8   8   6      144.13      183.17     34.62 o
  -7   8   6       25.28       34.23     13.44 o
  -6   8   6       39.53       -0.28     10.53 o
  -5   8   6      503.37      515.91     18.86 o
  -4   8   6      362.57      366.48     19.01 o
  -3   8   6      406.16      357.54     15.38 o
  -2   8   6      224.55      231.14     14.17 o
  -1   8   6     1010.38      983.40     19.75 o
   0   8   6     1102.93     1045.80     32.94 o
   1   8   6       69.03       69.66     13.87 o
   2   8   6      776.52      817.23     28.28 o
   3   8   6      683.64      659.32     21.30 o
   4   8   6      235.18      280.94     17.65 o
   5   8   6     1476.55     1489.56     33.27 o
   6   8   6       34.08       35.47     11.35 o
   7   8   6        1.47       -5.69     19.68 o
  -8   9   6        0.23      -12.00     12.30 o
  -7   9   6      119.93      131.32     26.91 o
  -6   9   6      161.90      157.70     19.50 o
  -5   9   6       96.43      109.11     16.66 o
  -4   9   6       45.77       29.41     12.06 o
  -3   9   6      407.80      367.08     21.72 o
  -2   9   6      700.32      679.22     26.06 o
  -1   9   6       48.79       43.91      9.55 o
   0   9   6      660.27      690.70     21.14 o
   1   9   6        0.87      -16.18     10.79 o
   2   9   6       14.16        0.68     10.31 o
   3   9   6       64.12       47.79     10.71 o
   4   9   6      128.26      126.21     19.00 o
   5   9   6       34.62       31.64     10.78 o
   6   9   6      109.21       75.54     16.03 o
  -7  10   6      134.16      123.86     20.50 o
  -6  10   6       10.63        9.54     13.34 o
  -5  10   6      280.90      280.20     24.44 o
  -4  10   6      203.89      225.44     21.62 o
  -3  10   6        6.27        0.29     11.27 o
  -2  10   6      460.88      434.67     22.99 o
  -1  10   6     1321.90     1336.38     67.64 o
   0  10   6       40.29       29.17     18.53 o
   1  10   6      289.86      331.18     21.15 o
   2  10   6      804.73      835.05     31.40 o
   3  10   6      309.40      282.54     23.56 o
   4  10   6       71.81       63.13     12.96 o
  -5  11   6       88.03       65.11     18.24 o
  -4  11   6        6.75        5.75     12.23 o
  -3  11   6       11.55        7.16     12.58 o
  -2  11   6       25.78       26.08     13.62 o
  -1  11   6       53.04       61.75     15.10 o
   0  11   6       80.85       86.51     24.70 o
   1  11   6       31.91       38.26     21.30 o
   2  11   6       17.06        5.95     10.83 o
   3  11   6        1.22       -9.54     11.52 o
 -12   1   7       97.14       74.98     18.21 o
 -11   1   7       73.30       44.12     14.82 o
 -10   1   7      552.21      524.65     27.16 o
  -9   1   7     1160.33     1107.78     35.65 o
  -8   1   7      296.10      299.51     19.32 o
  -7   1   7     1918.72     1871.46     30.38 o
  -6   1   7     6081.06     6222.24    119.31 o
  -5   1   7      797.84      848.11     12.47 o
  -4   1   7     2626.61     2723.21     24.16 o
  -3   1   7    23974.81    24362.94    180.14 o
  -2   1   7     5197.02     5382.17     37.93 o
  -1   1   7     3019.30     3169.56     31.35 o
   0   1   7     1124.25     1039.13     15.82 o
   1   1   7      649.22      609.74      9.28 o
   2   1   7        0.66       -3.71      2.90 o
   3   1   7     1651.24     1533.19     21.18 o
   4   1   7     1074.38     1033.12     20.08 o
   5   1   7        0.72       -5.76      4.91 o
   6   1   7      679.41      652.98     18.59 o
   7   1   7      628.89      707.93     23.48 o
   8   1   7        2.97      -12.87      8.80 o
   9   1   7      286.80      272.65     25.47 o
 -12   2   7       38.33       38.10     16.54 o
 -11   2   7      214.88      206.95     22.71 o
 -10   2   7       75.16       60.71     35.57 o
  -9   2   7      226.19      221.05     37.52 o
  -8   2   7      652.36      643.80     17.18 o
  -7   2   7      521.29      499.01     14.52 o
  -6   2   7      227.86      205.16     12.04 o
  -5   2   7     2585.40     2659.28     30.71 o
  -4   2   7      407.92      391.23      7.90 o
  -3   2   7     1077.17     1177.05     14.31 o
  -2   2   7       30.61       52.53      4.19 o
  -1   2   7     9257.49     9899.37     61.76 o
   0   2   7        2.56       -0.57      2.35 o
   1   2   7     1610.87     1581.71     21.16 o
   2   2   7      885.71      919.42     13.53 o
   3   2   7      656.57      631.72     12.10 o
   4   2   7      230.81      206.11     13.95 o
   5   2   7      578.13      522.77     17.96 o
   6   2   7        1.84       -0.78      7.74 o
   7   2   7      223.97      222.23     16.59 o
   8   2   7      411.07      397.63     22.83 o
   9   2   7       28.50        8.06     11.79 o
 -11   3   7       29.15       28.18     14.64 o
 -10   3   7       64.29       51.98     12.29 o
  -9   3   7      260.18      246.95     17.00 o
  -8   3   7       33.95       24.56      7.20 o
  -7   3   7     1132.01     1132.28     21.96 o
  -6   3   7     1966.18     1961.02     27.48 o
  -5   3   7     3524.10     3606.52     37.56 o
  -4   3   7      708.48      757.50     14.78 o
  -3   3   7     3184.82     3163.77     47.80 o
  -2   3   7       67.85       74.61     10.52 o
  -1   3   7     1953.09     2163.37     22.76 o
   0   3   7     1196.34     1206.81     14.36 o
   1   3   7      152.19      115.21      8.32 o
   2   3   7       22.50       14.06      4.12 o
   3   3   7      651.33      644.11     13.77 o
   4   3   7      368.28      368.57     11.78 o
   5   3   7       15.13        3.86      6.83 o
   6   3   7      342.47      340.69     17.99 o
   7   3   7      282.48      293.25     17.26 o
   8   3   7       14.03       -8.11     10.83 o
   9   3   7      128.19      110.08     30.41 o
 -11   4   7      378.26      417.52     21.80 o
 -10   4   7      203.37      190.18     17.51 o
  -9   4   7      322.08      316.07     15.95 o
  -8   4   7     1714.23     1672.23     28.96 o
  -7   4   7     1073.82     1089.25     21.91 o
  -6   4   7      297.88      304.16     11.65 o
  -5   4   7     3268.98     3263.01     46.93 o
  -4   4   7     2304.78     2191.18     26.86 o
  -3   4   7     1310.60     1403.92     19.74 o
  -2   4   7      143.85       97.10      7.35 o
  -1   4   7     3151.89     3223.90     30.39 o
   0   4   7      367.42      385.08      9.15 o
   1   4   7     4650.83     4603.21     47.61 o
   2   4   7     2563.66     2607.69     28.69 o
   3   4   7       31.85       21.44      5.22 o
   4   4   7      987.25      931.41     50.43 o
   5   4   7     2024.79     2070.20     95.48 o
   6   4   7      328.80      315.91     21.45 o
   7   4   7      485.67      469.45     32.71 o
   8   4   7      424.31      435.84     39.11 o
 -11   5   7        8.48      -15.37     10.64 o
 -10   5   7        0.12      -12.48      8.32 o
  -9   5   7       37.91       15.48      8.54 o
  -8   5   7        9.49       -3.22      6.50 o
  -7   5   7      212.43      194.42     12.24 o
  -6   5   7       52.14       56.27      8.59 o
  -5   5   7        3.56       -1.92      4.58 o
  -4   5   7        2.88        0.97      4.29 o
  -3   5   7       44.37       32.05      5.18 o
  -2   5   7      107.24      132.08      7.30 o
  -1   5   7      537.40      546.32     14.80 o
   0   5   7      489.26      469.98     18.81 o
   1   5   7       86.64       87.85     11.86 o
   2   5   7       48.99       41.13      7.27 o
   3   5   7       49.36       40.49      7.73 o
   4   5   7        6.00        7.25      6.90 o
   5   5   7        3.90        1.25      9.68 o
   6   5   7        3.97       -0.37     11.16 o
   7   5   7       10.65        4.86     12.39 o
   8   5   7        2.33       -6.03     13.01 o
 -10   6   7       95.40       86.30     12.27 o
  -9   6   7       28.11       44.97     12.40 o
  -8   6   7     1493.31     1473.38     28.39 o
  -7   6   7      732.95      682.87     18.66 o
  -6   6   7       52.26       43.49      7.70 o
  -5   6   7      374.18      388.23     23.59 o
  -4   6   7      436.01      421.06     15.40 o
  -3   6   7        0.02       -2.78      5.45 o
  -2   6   7      881.75      831.99     19.63 o
  -1   6   7     2057.14     1905.79     29.77 o
   0   6   7      424.53      376.98     18.13 o
   1   6   7     2844.84     2837.37     50.35 o
   2   6   7     1621.69     1613.95     28.91 o
   3   6   7      235.19      241.54     13.60 o
   4   6   7      494.64      492.14     17.90 o
   5   6   7     2156.73     2340.87     53.29 o
   6   6   7      559.91      563.90     27.51 o
   7   6   7      274.49      294.75     24.78 o
 -10   7   7      116.51      110.01     13.50 o
  -9   7   7      340.58      370.53     20.05 o
  -8   7   7        0.41       -4.86      8.54 o
  -7   7   7      288.82      306.58     32.52 o
  -6   7   7      583.27      603.23     26.26 o
  -5   7   7      275.85      247.27     19.74 o
  -4   7   7      184.12      175.46     16.07 o
  -3   7   7      590.89      555.22     17.62 o
  -2   7   7       61.94       52.72      8.52 o
  -1   7   7       47.58       49.35      8.37 o
   0   7   7      366.81      338.52     18.29 o
   1   7   7       31.88       27.20     10.02 o
   2   7   7       75.18       92.70     39.42 o
   3   7   7      420.26      452.07     26.83 o
   4   7   7       53.59       56.24     16.14 o
   5   7   7        5.05       -9.82      8.22 o
   6   7   7      129.50      121.58     24.05 o
   7   7   7      211.77      228.27     23.06 o
  -9   8   7        6.52      -13.17     12.51 o
  -8   8   7      143.11      129.28     20.22 o
  -7   8   7      367.65      379.00     23.19 o
  -6   8   7       14.20       15.57      9.27 o
  -5   8   7       27.64       29.62      8.91 o
  -4   8   7       49.72       36.64      9.22 o
  -3   8   7      320.26      297.54     14.72 o
  -2   8   7      165.85      161.27     15.71 o
  -1   8   7      960.45      915.72     22.81 o
   0   8   7       25.35       15.97     10.33 o
   1   8   7      701.35      706.71     56.31 o
   2   8   7      420.37      414.30     17.34 o
   3   8   7        0.48      -11.47      7.65 o
   4   8   7      244.47      261.59     17.49 o
   5   8   7      498.12      487.93     20.68 o
   6   8   7       78.70       36.94     15.43 o
  -8   9   7       12.59       -7.47     12.94 o
  -7   9   7      264.60      309.52     25.55 o
  -6   9   7      989.02     1033.17     97.30 o
  -5   9   7       53.05       51.45     14.25 o
  -4   9   7      252.42      283.09     21.84 o
  -3   9   7      266.23      285.53     19.23 o
  -2   9   7       36.32       32.91      9.09 o
  -1   9   7      651.17      647.45     20.57 o
   0   9   7      799.61      822.35     29.41 o
   1   9   7      280.39      314.31     22.39 o
   2   9   7        4.68       -0.18      8.54 o
   3   9   7      241.52      255.39     17.35 o
   4   9   7      221.66      236.23     17.55 o
   5   9   7      111.12      117.37     16.16 o
  -6  10   7        4.57       -2.90     11.40 o
  -5  10   7       97.28       72.31     16.20 o
  -4  10   7       21.34       -3.57     10.52 o
  -3  10   7       53.29       29.74     13.26 o
  -2  10   7       69.85       91.24     18.85 o
  -1  10   7       16.96        6.06     11.12 o
   0  10   7       73.34       57.54     21.26 o
   1  10   7      204.91      255.06     33.23 o
   2  10   7       67.65       65.19     14.46 o
   3  10   7       83.16       58.34     12.17 o
   4  10   7        1.36       -7.03     10.07 o
  -4  11   7      113.33       86.36     22.37 o
  -3  11   7      414.02      361.78     34.50 o
  -2  11   7      151.02      170.92     19.65 o
  -1  11   7      283.16      343.68     23.55 o
   0  11   7      240.27      282.51     37.23 o
   1  11   7        1.85       -7.19     18.07 o
   2  11   7       35.13       37.66     15.36 o
 -11   0   8      430.20      434.24     37.66 o
 -10   0   8       63.05       33.63     19.40 o
  -9   0   8      777.85      796.88     43.67 o
  -8   0   8     1577.74     1588.81     57.34 o
  -7   0   8     1196.85     1168.72     45.61 o
  -6   0   8      866.14      853.05     21.32 o
  -5   0   8     2545.13     2597.72     38.95 o
  -4   0   8      968.64     1016.35     22.06 o
  -3   0   8     2392.60     2824.25     40.34 o
  -2   0   8     5058.27     5036.05     60.46 o
  -1   0   8     6200.11     5918.92     68.79 o
   0   0   8     1025.88     1017.26     23.47 o
   1   0   8     8491.94     8433.98     93.95 o
   2   0   8     4403.30     4522.46     62.22 o
   3   0   8      632.44      646.92     22.19 o
   4   0   8      206.67      237.92     16.59 o
   5   0   8     1014.85      961.88     30.05 o
   6   0   8       85.01       98.72     15.30 o
   7   0   8      236.56      216.13     21.22 o
   8   0   8      161.45      191.95     21.98 o
 -12   1   8       26.33       16.79     14.19 o
 -11   1   8       14.25        5.29     13.01 o
 -10   1   8      267.95      295.22     24.58 o
  -9   1   8      154.87      152.56     40.56 o
  -8   1   8       22.60       26.26     10.70 o
  -7   1   8      121.33      117.79     10.32 o
  -6   1   8       86.83       66.63      8.04 o
  -5   1   8      338.17      373.49      9.57 o
  -4   1   8      612.56      625.42     12.10 o
  -3   1   8       82.81       80.68      6.74 o
  -2   1   8     1460.02     1572.23     20.15 o
  -1   1   8     2110.25     2283.06     35.21 o
   0   1   8      977.12      966.10     16.27 o
   1   1   8       10.28        7.31      2.78 o
   2   1   8       13.96        3.99      4.27 o
   3   1   8        6.95       -1.81      4.49 o
   4   1   8      615.83      623.98     16.54 o
   5   1   8       63.27       45.73      7.77 o
   6   1   8       10.05        0.15      6.53 o
   7   1   8      109.13      134.10     14.61 o
   8   1   8       32.34       26.66     12.27 o
 -11   2   8      415.75      416.43     26.36 o
 -10   2   8      132.48      121.61     18.63 o
  -9   2   8        5.01       -6.65     10.09 o
  -8   2   8      929.62      901.28     34.60 o
  -7   2   8      223.38      204.97     11.76 o
  -6   2   8      804.38      772.60     22.39 o
  -5   2   8     5990.24     6230.99     54.17 o
  -4   2   8      497.06      517.50      9.92 o
  -3   2   8      724.59      775.70     12.10 o
  -2   2   8     1433.55     1374.34     16.26 o
  -1   2   8      398.94      310.69      7.54 o
   0   2   8      100.65      124.58      7.43 o
   1   2   8     3058.40     2943.15     26.44 o
   2   2   8     4070.85     4166.39     65.24 o
   3   2   8       50.96       46.86      6.75 o
   4   2   8     1086.10     1082.94     21.67 o
   5   2   8      514.12      540.16     16.63 o
   6   2   8        8.08        6.78      8.18 o
   7   2   8       12.24        9.92      9.40 o
   8   2   8      223.70      228.67     18.48 o
 -11   3   8        3.37      -16.39     10.93 o
 -10   3   8      411.11      396.31     31.70 o
  -9   3   8      256.95      285.83     18.40 o
  -8   3   8        0.31        0.45      6.15 o
  -7   3   8     1920.85     1990.71     29.54 o
  -6   3   8     1743.64     1774.56     26.32 o
  -5   3   8     2197.67     2261.11     28.72 o
  -4   3   8     4059.14     4187.75     40.38 o
  -3   3   8     1234.10     1171.52     18.06 o
  -2   3   8      359.25      307.64      7.91 o
  -1   3   8     1325.88     1448.07     25.07 o
   0   3   8     4638.02     4604.87     35.38 o
   1   3   8     1682.82     1703.76     24.21 o
   2   3   8       30.21       34.74      4.87 o
   3   3   8     1515.29     1552.40     28.07 o
   4   3   8      625.76      638.03     19.27 o
   5   3   8       28.63       13.73      8.41 o
   6   3   8       89.08       95.63     12.19 o
   7   3   8      216.38      272.99     23.74 o
   8   3   8       17.93       28.44     14.44 o
 -11   4   8       35.31       38.12     12.54 o
 -10   4   8       52.29       39.52     11.46 o
  -9   4   8       42.12       30.60      8.96 o
  -8   4   8      655.14      650.80     18.40 o
  -7   4   8      208.97      203.99     12.18 o
  -6   4   8       15.12       14.46      5.99 o
  -5   4   8       23.84       14.10      5.61 o
  -4   4   8       50.23       46.37      6.27 o
  -3   4   8       23.67       14.50      4.64 o
  -2   4   8      807.64      810.54     14.51 o
  -1   4   8      341.12      289.33      8.76 o
   0   4   8       18.24       19.62      4.05 o
   1   4   8       81.96      140.49     13.50 o
   2   4   8        2.82       -2.09      4.01 o
   3   4   8      178.84      169.13     15.37 o
   4   4   8      310.21      252.31     37.13 o
   5   4   8      421.01      442.21     23.26 o
   6   4   8      200.93      206.99     31.42 o
   7   4   8        4.06       -6.28     13.32 o
   8   4   8      124.62      136.83     20.89 o
 -11   5   8        0.17       -9.26     10.99 o
 -10   5   8      383.80      402.26     20.59 o
  -9   5   8      633.89      607.60     19.66 o
  -8   5   8      109.16      116.14     11.10 o
  -7   5   8     2590.64     2620.12     36.14 o
  -6   5   8      387.57      395.00     13.60 o
  -5   5   8      548.43      548.17     14.67 o
  -4   5   8     1287.20     1341.20     21.39 o
  -3   5   8     3889.16     3895.31     38.48 o
  -2   5   8      446.45      426.82     17.21 o
  -1   5   8      812.72      744.21     17.44 o
   0   5   8     3437.74     3331.74     57.47 o
   1   5   8      829.46      793.31     25.66 o
   2   5   8      184.29      184.57     11.50 o
   3   5   8      604.81      595.32     17.97 o
   4   5   8      599.27      672.61     27.29 o
   5   5   8      205.17      237.39     22.21 o
   6   5   8      496.86      512.58     26.36 o
   7   5   8      403.38      444.22     26.31 o
 -10   6   8        0.03      -12.43      8.29 o
  -9   6   8       53.17       42.53     10.04 o
  -8   6   8        2.22       -4.27      7.20 o
  -7   6   8      600.38      557.98     17.33 o
  -6   6   8       18.26        6.41      7.19 o
  -5   6   8      383.49      387.23     15.94 o
  -4   6   8      267.18      242.63     12.59 o
  -3   6   8      171.42      161.12     12.79 o
  -2   6   8      673.13      662.46     17.91 o
  -1   6   8      482.66      474.40     15.29 o
   0   6   8        1.51       -1.94      5.02 o
   1   6   8      398.79      385.16     20.30 o
   2   6   8      229.22      239.06     13.72 o
   3   6   8        4.95       -9.53      6.84 o
   4   6   8       62.21       62.71     14.59 o
   5   6   8        1.57       -1.55     10.49 o
   6   6   8       23.25       21.70     14.12 o
   7   6   8       11.70        7.75     13.47 o
  -9   7   8      315.37      336.31     27.81 o
  -8   7   8        4.31       14.26     10.24 o
  -7   7   8     1063.86     1057.94     42.80 o
  -6   7   8      938.55      944.04     25.46 o
  -5   7   8        1.03       -0.34      7.08 o
  -4   7   8      432.52      419.17     19.53 o
  -3   7   8       23.84       18.40      7.23 o
  -2   7   8       19.56        5.59      7.22 o
  -1   7   8       44.56       28.09      8.64 o
   0   7   8     1656.42     1658.70     33.60 o
   1   7   8     1277.34     1354.68     36.10 o
   2   7   8      191.12      187.01     17.05 o
   3   7   8      221.13      249.06     21.07 o
   4   7   8      215.47      265.51     22.60 o
   5   7   8       10.70        6.24     11.80 o
   6   7   8      263.49      358.02     27.46 o
  -9   8   8      225.48      187.47     34.12 o
  -8   8   8      134.17      160.61     16.01 o
  -7   8   8      245.18      304.09     30.88 o
  -6   8   8        0.81       -0.27      8.78 o
  -5   8   8      205.67      248.44     16.75 o
  -4   8   8       86.32       78.75     11.20 o
  -3   8   8      901.97      859.50     23.20 o
  -2   8   8      685.35      660.18     20.16 o
  -1   8   8      538.50      525.80     18.05 o
   0   8   8      130.64      108.74     13.68 o
   1   8   8      531.40      505.42     24.14 o
   2   8   8      632.33      652.39     21.67 o
   3   8   8       58.95       43.52     10.76 o
   4   8   8      409.21      393.00     23.86 o
   5   8   8       93.95      124.02     18.41 o
  -8   9   8       11.09       -7.55     12.22 o
  -7   9   8       20.12       10.07     13.38 o
  -6   9   8       61.76       89.26     28.22 o
  -5   9   8       23.46       21.51     13.26 o
  -4   9   8       74.34       76.95     11.64 o
  -3   9   8        7.66       -4.43      7.56 o
  -2   9   8      364.04      343.61     16.36 o
  -1   9   8      349.62      341.98     16.21 o
   0   9   8      203.91      201.88     19.92 o
   1   9   8        0.41       -4.17     12.21 o
   2   9   8       19.06       33.05     10.71 o
   3   9   8       81.28       71.75     12.69 o
   4   9   8       52.27       50.02     11.95 o
  -6  10   8        5.14       11.30     16.86 o
  -5  10   8      171.17      262.73     23.43 o
  -4  10   8      163.98      178.95     19.58 o
  -3  10   8        1.49      -13.34      8.90 o
  -2  10   8      481.33      491.76     24.46 o
  -1  10   8       60.63       52.92     25.48 o
   0  10   8       14.08       -7.19     16.05 o
   1  10   8      438.18      469.00     39.88 o
   2  10   8      240.87      279.25     19.08 o
   3  10   8        5.09       -6.18     10.24 o
  -4  11   8        0.83       -3.71     12.86 o
  -3  11   8        9.81        3.84     11.65 o
  -2  11   8       16.89       11.68     12.67 o
  -1  11   8      491.65      472.10     38.97 o
   0  11   8       31.32       11.38     18.41 o
   1  11   8      225.40      280.59     35.88 o
 -11   1   9      201.42      214.57     23.48 o
 -10   1   9      203.79      264.68     23.23 o
  -9   1   9       39.04       19.70     11.79 o
  -8   1   9        3.78       -0.03     10.69 o
  -7   1   9     1832.57     1815.51     41.44 o
  -6   1   9     4396.60     4416.30     52.52 o
  -5   1   9      269.78      260.02      9.05 o
  -4   1   9     5602.94     5788.21     68.34 o
  -3   1   9     1068.93      886.86     24.22 o
  -2   1   9      883.15      867.33     15.40 o
  -1   1   9     1295.25     1197.46     18.72 o
   0   1   9     5632.10     5603.41     49.60 o
   1   1   9       65.80       60.29     10.77 o
   2   1   9      605.97      538.41     14.49 o
   3   1   9      720.45      693.19     17.08 o
   4   1   9      360.27      362.99     13.64 o
   5   1   9       21.28       22.41      7.74 o
   6   1   9      548.69      580.33     18.87 o
   7   1   9      539.78      478.40     19.71 o
   8   1   9       80.55       43.77     12.57 o
 -11   2   9       14.02        2.75     13.00 o
 -10   2   9        0.05       -0.14     12.23 o
  -9   2   9      481.71      493.91     25.35 o
  -8   2   9       90.95       77.18     13.68 o
  -7   2   9       90.53       81.36      8.76 o
  -6   2   9      147.94      136.94      9.55 o
  -5   2   9     2164.16     2049.31     27.25 o
  -4   2   9      886.18      877.18     15.84 o
  -3   2   9       67.93       68.64      5.31 o
  -2   2   9      381.16      351.99     12.34 o
  -1   2   9       39.66       21.32      4.17 o
   0   2   9      264.48      260.57      9.61 o
   1   2   9     2034.10     1963.10     27.66 o
   2   2   9      311.92      271.35     13.34 o
   3   2   9       41.89       36.26      6.79 o
   4   2   9      160.76      147.30     11.74 o
   5   2   9      113.47      105.96     10.59 o
   6   2   9       47.91       49.04     11.09 o
   7   2   9      230.88      241.61     25.84 o
   8   2   9      264.11      287.75     24.14 o
 -11   3   9      210.27      216.78     24.31 o
 -10   3   9       36.38       24.06     15.73 o
  -9   3   9      335.33      350.06     19.04 o
  -8   3   9       83.65       64.90      9.46 o
  -7   3   9       88.35       90.99      9.43 o
  -6   3   9     1278.92     1246.78     22.31 o
  -5   3   9      209.10      215.08     10.51 o
  -4   3   9     1328.73     1293.97     20.67 o
  -3   3   9     2468.42     2510.46     24.91 o
  -2   3   9       88.45      100.06      9.78 o
  -1   3   9      699.34      649.10     15.04 o
   0   3   9     1368.39     1338.80     20.74 o
   1   3   9       42.86       46.83      6.47 o
   2   3   9      465.13      421.75     13.22 o
   3   3   9      456.20      452.87     16.48 o
   4   3   9      152.25      186.32     26.60 o
   5   3   9        0.63       -8.46      8.62 o
   6   3   9        6.18        4.77     11.33 o
   7   3   9      199.15      148.30     20.79 o
   8   3   9       14.71       41.82     16.57 o
 -11   4   9      251.12      296.30     21.63 o
 -10   4   9       16.27       17.58     10.46 o
  -9   4   9      307.13      305.62     19.92 o
  -8   4   9      842.85      842.75     21.08 o
  -7   4   9       20.18       11.51      6.69 o
  -6   4   9      443.59      447.72     14.22 o
  -5   4   9      509.78      466.90     13.67 o
  -4   4   9     2477.97     2503.49     30.49 o
  -3   4   9      333.34      326.61     10.71 o
  -2   4   9     1660.52     1642.22     28.90 o
  -1   4   9      557.31      528.55     11.84 o
   0   4   9      176.76      216.32     16.48 o
   1   4   9     1061.16     1005.02     29.08 o
   2   4   9     1668.34     1625.12     38.37 o
   3   4   9      206.41      182.54     17.24 o
   4   4   9      359.19      355.83     21.11 o
   5   4   9      790.55      785.01     30.75 o
   6   4   9      112.93      107.05     25.34 o
   7   4   9      178.04      220.98     25.22 o
 -10   5   9       17.29       34.80     12.61 o
  -9   5   9        9.03       -0.78      8.01 o
  -8   5   9       31.05       20.73      8.22 o
  -7   5   9      211.64      225.55     22.40 o
  -6   5   9      111.62       95.75      9.17 o
  -5   5   9     1027.31     1027.01     20.22 o
  -4   5   9        0.55       -4.35      4.73 o
  -3   5   9      100.46      113.50     10.01 o
  -2   5   9        3.05       -1.86      5.19 o
  -1   5   9      407.76      390.97     13.56 o
   0   5   9      143.37      131.48     14.01 o
   1   5   9        0.76       -1.70      8.14 o
   2   5   9       42.25       34.52     11.02 o
   3   5   9       78.82       86.25     19.78 o
   4   5   9       66.08       60.71     17.51 o
   5   5   9       34.09       22.44     12.21 o
   6   5   9       32.86       24.22     13.63 o
   7   5   9        0.20      -16.98     11.87 o
 -10   6   9        0.16        5.66      9.08 o
  -9   6   9      652.36      636.65     20.66 o
  -8   6   9     1390.54     1479.85     29.05 o
  -7   6   9      160.52      159.52     14.34 o
  -6   6   9       10.63       -0.05      7.40 o
  -5   6   9      117.42      122.94     29.11 o
  -4   6   9      745.08      701.02     20.10 o
  -3   6   9       38.53       27.02      8.15 o
  -2   6   9     2401.64     2366.53     35.66 o
  -1   6   9      383.71      393.37     43.57 o
   0   6   9       46.51       20.26     10.48 o
   1   6   9      671.60      599.52     24.71 o
   2   6   9      232.08      262.73     25.44 o
   3   6   9      196.70      194.84     19.36 o
   4   6   9      864.17      932.52     33.69 o
   5   6   9      686.58      743.52     31.78 o
   6   6   9      330.60      333.20     28.61 o
  -9   7   9       17.62        0.10     10.22 o
  -8   7   9      103.83      108.46     26.87 o
  -7   7   9      355.19      369.91     26.44 o
  -6   7   9      203.32      213.88     21.45 o
  -5   7   9       35.91       25.66      8.95 o
  -4   7   9       79.61       71.03     13.99 o
  -3   7   9       82.13       97.37     10.95 o
  -2   7   9       11.80       12.84      7.20 o
  -1   7   9       30.86       32.76     12.94 o
   0   7   9       83.33       85.94     26.43 o
   1   7   9      264.26      248.07     43.11 o
   2   7   9        0.79       -7.60      7.21 o
   3   7   9      377.47      369.17     23.94 o
   4   7   9       58.91       63.13     15.95 o
   5   7   9       51.61       57.77     15.73 o
   6   7   9       78.67      111.22     34.91 o
  -8   8   9      213.93      182.55     17.74 o
  -7   8   9      164.08      165.19     15.97 o
  -6   8   9       10.64        9.07     13.69 o
  -5   8   9      557.53      580.26     20.98 o
  -4   8   9       93.50       94.18     11.72 o
  -3   8   9       81.16       60.80     10.09 o
  -2   8   9       54.26       44.58      9.05 o
  -1   8   9      234.79      187.81     22.07 o
   0   8   9       25.02       25.94     11.69 o
   1   8   9      238.25      252.39     26.53 o
   2   8   9      147.42      162.56     14.56 o
   3   8   9       12.33        3.04     12.13 o
   4   8   9      308.24      340.35     26.64 o
   5   8   9      146.81      137.59     20.41 o
  -7   9   9      493.88      529.45     28.50 o
  -6   9   9      552.88      566.77     28.18 o
  -5   9   9        1.34      -10.36      7.93 o
  -4   9   9      377.97      371.50     17.82 o
  -3   9   9       31.57       37.49     10.40 o
  -2   9   9       22.55       18.35      8.93 o
  -1   9   9      131.84       84.34     15.46 o
   0   9   9      307.55      357.04     23.44 o
   1   9   9      240.13      218.18     20.96 o
   2   9   9      129.20      133.22     22.85 o
   3   9   9      493.84      512.62     54.60 o
   4   9   9       52.79       59.62     16.19 o
  -6  10   9        4.07      -11.20     12.99 o
  -5  10   9        0.58       -1.17     12.61 o
  -4  10   9       14.53        0.17     11.77 o
  -3  10   9       12.63      -16.35     10.92 o
  -2  10   9        0.90      -11.81     17.95 o
  -1  10   9      136.74      126.13     17.77 o
   0  10   9       42.61       15.34     13.24 o
   1  10   9       21.77       10.28     18.53 o
   2  10   9       34.60       24.30     13.97 o
  -2  11   9       14.91       -4.34     19.28 o
 -11   0  10      329.56      334.73     38.61 o
 -10   0  10        1.25      -21.57     14.38 o
  -9   0  10      656.69      627.14     40.35 o
  -8   0  10      138.69      164.45     24.98 o
  -7   0  10      172.17      175.58     23.48 o
  -6   0  10      165.75      231.42     25.42 o
  -5   0  10     6270.57     6440.98     76.92 o
  -4   0  10     2028.76     2100.14     36.75 o
  -3   0  10      553.33      462.26     23.89 o
  -2   0  10     3872.84     3789.26     53.90 o
  -1   0  10     1353.37     1451.63     30.95 o
   0   0  10     1700.41     1680.00     34.78 o
   1   0  10    12833.25    13085.89    139.37 o
   2   0  10     3596.89     3696.57     59.08 o
   3   0  10      292.77      252.05     17.22 o
   4   0  10      299.80      294.72     18.66 o
   5   0  10      398.82      460.55     23.57 o
   6   0  10        0.03      -12.86     10.69 o
   7   0  10      392.43      413.90     46.74 o
 -11   1  10      145.23      108.35     20.90 o
 -10   1  10      109.63      131.15     18.57 o
  -9   1  10       48.11       52.31     14.11 o
  -8   1  10      307.66      320.10     22.83 o
  -7   1  10      135.65      115.33     14.31 o
  -6   1  10      164.50      182.43     12.06 o
  -5   1  10        5.03       -3.59      5.30 o
  -4   1  10      164.75      145.27     10.67 o
  -3   1  10      269.33      270.04      9.76 o
  -2   1  10      320.58      314.67     10.35 o
  -1   1  10      740.86      735.90     15.53 o
   0   1  10     1934.24     1899.83     26.19 o
   1   1  10        4.14        4.64      5.57 o
   2   1  10      228.67      219.33     11.66 o
   3   1  10      271.94      283.09     12.74 o
   4   1  10      160.53      146.99     11.45 o
   5   1  10       20.17       17.79      7.88 o
   6   1  10      306.05      310.55     17.54 o
   7   1  10        4.73       -3.76      8.85 o
 -11   2  10       17.04        4.27     13.76 o
 -10   2  10       19.06       -2.98     12.10 o
  -9   2  10        4.95        1.19     10.56 o
  -8   2  10      473.71      467.64     23.73 o
  -7   2  10     2714.48     2699.04     40.53 o
  -6   2  10      301.21      273.83     14.61 o
  -5   2  10     1621.40     1591.59     24.32 o
  -4   2  10      240.80      232.89     10.01 o
  -3   2  10      916.20      906.07     14.47 o
  -2   2  10     1992.22     1902.94     25.10 o
  -1   2  10     2261.71     2343.45     29.02 o
   0   2  10       61.01       53.14      6.60 o
   1   2  10     5500.50     5570.22     52.90 o
   2   2  10     1899.43     1967.68     34.75 o
   3   2  10     1137.06     1133.27     22.86 o
   4   2  10     1667.57     1669.71     29.23 o
   5   2  10       62.32       72.08     10.23 o
   6   2  10      106.28      106.55     13.79 o
   7   2  10      110.57      136.85     16.01 o
 -11   3  10        4.64       -5.71     12.77 o
 -10   3  10      519.69      512.20     27.66 o
  -9   3  10      139.50      128.84     14.39 o
  -8   3  10       44.64       35.99     10.18 o
  -7   3  10        9.35        3.99      6.44 o
  -6   3  10      203.65      217.82     11.93 o
  -5   3  10      147.37      141.40     12.70 o
  -4   3  10     3374.70     3483.38     37.58 o
  -3   3  10      244.68      259.11      8.60 o
  -2   3  10        6.18       -1.63      4.24 o
  -1   3  10     1391.79     1365.32     21.59 o
   0   3  10     3122.46     3081.72     35.23 o
   1   3  10     1058.25     1053.72     20.15 o
   2   3  10      382.84      379.78     13.33 o
   3   3  10     2619.88     2710.80     36.60 o
   4   3  10     1296.97     1187.72     30.11 o
   5   3  10      353.74      389.40     23.91 o
   6   3  10      391.82      362.06     25.24 o
   7   3  10       34.13       22.28     25.86 o
 -11   4  10        4.19      -11.09     12.19 o
 -10   4  10      103.95      100.74     14.54 o
  -9   4  10      105.85      127.84     17.34 o
  -8   4  10       52.22       52.64      9.20 o
  -7   4  10      604.41      583.71     17.15 o
  -6   4  10       54.53       39.85      7.70 o
  -5   4  10      566.17      565.03     15.29 o
  -4   4  10      436.08      420.95     12.80 o
  -3   4  10        2.08       -6.20      4.13 o
  -2   4  10     1091.30     1053.46     28.67 o
  -1   4  10      463.70      432.42     19.92 o
   0   4  10       37.79       22.68      9.46 o
   1   4  10       84.81       88.05     13.31 o
   2   4  10        9.95        5.65      8.97 o
   3   4  10      431.21      458.57     34.08 o
   4   4  10      622.75      664.07     28.34 o
   5   4  10       51.59       82.70     16.05 o
   6   4  10        5.43      -10.27     11.89 o
   7   4  10       44.73       43.11     22.31 o
 -10   5  10      449.64      462.43     22.14 o
  -9   5  10      111.82      103.28     12.21 o
  -8   5  10      287.13      292.10     14.81 o
  -7   5  10      508.11      500.58     17.96 o
  -6   5  10      159.21      182.66     11.82 o
  -5   5  10      190.42      172.14     14.61 o
  -4   5  10     1542.62     1563.93     29.40 o
  -3   5  10     2412.01     2408.96     35.95 o
  -2   5  10      163.56      136.71     15.14 o
  -1   5  10     2668.87     2736.57    160.43 o
   0   5  10     1370.38     1355.38     38.95 o
   1   5  10      569.12      538.48     45.33 o
   2   5  10      199.10      239.02     19.92 o
   3   5  10     1997.24     1953.39     47.14 o
   4   5  10     1423.78     1296.90     87.14 o
   5   5  10      345.10      369.67     26.89 o
   6   5  10      856.08      817.85     38.00 o
 -10   6  10       40.69        9.88     11.19 o
  -9   6  10        7.73       -5.65     11.00 o
  -8   6  10       66.66       65.52     12.24 o
  -7   6  10        2.88        3.91      8.93 o
  -6   6  10      192.02      180.94     14.44 o
  -5   6  10      373.80      345.38     19.07 o
  -4   6  10        3.95       12.99      7.80 o
  -3   6  10        4.08       -0.99      6.92 o
  -2   6  10      557.04      522.74     23.01 o
  -1   6  10        7.40        2.12      8.85 o
   0   6  10      178.03      177.99     17.39 o
   1   6  10       16.44        5.13      9.52 o
   2   6  10      226.09      217.09     20.15 o
   3   6  10       83.54       98.55     35.96 o
   4   6  10       20.58       16.37     12.94 o
   5   6  10       53.82       82.18     18.02 o
   6   6  10      414.78      426.16     28.28 o
  -9   7  10       25.08       12.80     10.85 o
  -8   7  10       87.48       70.75     13.41 o
  -7   7  10      536.85      580.09     22.26 o
  -6   7  10      334.44      349.45     17.18 o
  -5   7  10       71.92       76.40     11.33 o
  -4   7  10      953.69      969.48     25.12 o
  -3   7  10     2004.63     2060.03     35.98 o
  -2   7  10       48.06       43.77     23.50 o
  -1   7  10      178.73      170.46     29.32 o
   0   7  10      615.44      638.93     26.72 o
   1   7  10      339.28      325.83     27.98 o
   2   7  10       70.63       95.88     16.37 o
   3   7  10     1170.85     1256.62     40.09 o
   4   7  10       35.00       22.77     13.67 o
   5   7  10      106.73       96.41     19.27 o
  -8   8  10      400.63      454.88     22.39 o
  -7   8  10       28.86       17.15     10.41 o
  -6   8  10      384.99      397.62     19.10 o
  -5   8  10      432.60      417.74     18.74 o
  -4   8  10       29.84       33.54     10.46 o
  -3   8  10       13.57       13.68     20.84 o
  -2   8  10      594.04      601.04     26.58 o
  -1   8  10      327.23      299.87     21.16 o
   0   8  10        2.85       -6.60     10.15 o
   1   8  10      358.54      363.93     22.61 o
   2   8  10      566.56      506.64     37.47 o
   3   8  10       73.35       58.43     16.46 o
   4   8  10      106.86      119.51     19.46 o
  -7   9  10       66.66       57.79     16.95 o
  -6   9  10       26.08       17.05     11.94 o
  -5   9  10        0.44        2.33      9.26 o
  -4   9  10      267.90      294.20     19.97 o
  -3   9  10      339.03      333.37     26.30 o
  -2   9  10       23.64       14.34     12.21 o
  -1   9  10      381.88      383.59     23.42 o
   0   9  10        8.60       -6.27     12.13 o
   1   9  10       34.77       18.33     12.92 o
   2   9  10        1.89       12.67     17.02 o
   3   9  10       59.33       55.20     17.27 o
  -5  10  10      371.62      396.10     25.09 o
  -4  10  10       34.08       14.86     21.95 o
  -3  10  10      255.91      273.99     36.95 o
  -2  10  10      292.06      297.47     24.59 o
  -1  10  10      640.35      554.58     27.80 o
   0  10  10        1.40       -0.87     12.18 o
   1  10  10      406.88      409.26     37.78 o
 -11   1  11       72.78       75.76     17.57 o
 -10   1  11      742.74      794.94     47.81 o
  -9   1  11      551.78      574.18     29.20 o
  -8   1  11     1327.68     1341.19     38.62 o
  -7   1  11      736.83      736.64     27.35 o
  -6   1  11      210.01      214.08     30.35 o
  -5   1  11        3.68       -2.33      5.50 o
  -4   1  11     2516.04     2626.58     31.07 o
  -3   1  11     1101.13     1069.67     19.01 o
  -2   1  11       10.79        8.29      4.87 o
  -1   1  11     1125.53     1067.39     19.61 o
   0   1  11     8426.46     8324.71     70.36 o
   1   1  11      143.54      175.84     11.35 o
   2   1  11     6496.68     6491.14     62.18 o
   3   1  11     1436.78     1463.45     26.87 o
   4   1  11       17.12        7.26      6.72 o
   5   1  11      868.86      846.83     22.84 o
   6   1  11      818.39      837.25     35.59 o
   7   1  11       49.33       41.49     11.22 o
 -11   2  11      731.41      732.45     50.11 o
 -10   2  11        2.00        5.74     12.56 o
  -9   2  11      178.60      216.67     21.54 o
  -8   2  11       56.13       43.29     13.62 o
  -7   2  11      197.32      214.15     36.12 o
  -6   2  11     1021.70      991.07     23.64 o
  -5   2  11     2004.80     1974.98     32.73 o
  -4   2  11      403.75      385.29     14.62 o
  -3   2  11      433.02      421.33     12.33 o
  -2   2  11      246.16      257.76     10.22 o
  -1   2  11      176.63      178.29      9.56 o
   0   2  11     1918.29     1936.29     32.01 o
   1   2  11      381.47      350.69     13.06 o
   2   2  11     1115.44     1085.96     26.92 o
   3   2  11      110.01       91.01      9.91 o
   4   2  11      807.49      805.10     21.28 o
   5   2  11       56.49       64.45     10.26 o
   6   2  11      115.41       88.00     13.70 o
   7   2  11      204.08      215.75     25.88 o
 -11   3  11        1.03        2.50     13.59 o
 -10   3  11      299.78      305.59     25.33 o
  -9   3  11       73.56       66.71     25.80 o
  -8   3  11      145.99      158.03     14.65 o
  -7   3  11     1264.86     1251.32     24.34 o
  -6   3  11       48.11       54.04      8.20 o
  -5   3  11      163.03      172.18     10.75 o
  -4   3  11      396.90      402.50     12.89 o
  -3   3  11      907.03      933.08     21.53 o
  -2   3  11      386.52      360.35     11.97 o
  -1   3  11      852.26      820.26     17.56 o
   0   3  11     1751.42     1739.83     30.10 o
   1   3  11      216.76      199.01     13.81 o
   2   3  11     1170.85     1130.98     22.97 o
   3   3  11     1153.36     1142.32     29.37 o
   4   3  11      303.15      369.67     23.42 o
   5   3  11      122.22      106.71     17.56 o
   6   3  11      192.68      176.96     21.63 o
 -10   4  11      154.78      153.97     19.95 o
  -9   4  11      737.23      701.50     24.65 o
  -8   4  11     1331.85     1389.05     31.89 o
  -7   4  11      315.67      300.17     13.56 o
  -6   4  11      951.01      943.38     20.84 o
  -5   4  11     3682.44     3817.81     45.68 o
  -4   4  11       42.72       35.64      6.83 o
  -3   4  11      914.59      911.60     21.66 o
  -2   4  11     3499.37     3578.93     60.05 o
  -1   4  11        7.44        5.37      8.61 o
   0   4  11      306.74      302.93     19.64 o
   1   4  11      376.95      351.58     20.50 o
   2   4  11      114.50      125.26     15.59 o
   3   4  11      223.49      247.72     21.41 o
   4   4  11     3466.79     3603.39     69.19 o
   5   4  11      146.24      131.23     18.97 o
   6   4  11      187.66      162.66     21.26 o
 -10   5  11        6.74       -2.95     10.49 o
  -9   5  11       11.25        3.04     10.06 o
  -8   5  11        0.13      -10.24      7.23 o
  -7   5  11      155.54      164.23     12.42 o
  -6   5  11        7.01        6.88      8.00 o
  -5   5  11      296.94      280.72     15.28 o
  -4   5  11       41.48       38.62      8.77 o
  -3   5  11      174.39      184.28     17.18 o
  -2   5  11      215.40      185.56     17.61 o
  -1   5  11        4.55       -1.29      8.87 o
   0   5  11        3.78        2.34      9.70 o
   1   5  11      138.11      132.49     16.09 o
   2   5  11       31.00       28.62     12.01 o
   3   5  11      177.98      158.00     19.06 o
   4   5  11        5.65       16.44     12.81 o
   5   5  11       20.55       13.64     13.47 o
   6   5  11      353.41      356.78     29.50 o
  -9   6  11      466.15      530.52     23.90 o
  -8   6  11      624.44      576.99     22.75 o
  -7   6  11       41.81       27.61     10.39 o
  -6   6  11      917.20      929.99     25.75 o
  -5   6  11     1967.58     1922.56     35.84 o
  -4   6  11      626.96      570.55     25.71 o
  -3   6  11     1509.91     1504.51     39.32 o
  -2   6  11     1178.55     1219.18     35.49 o
  -1   6  11       63.87       57.16     13.21 o
   0   6  11      312.49      286.05     19.43 o
   1   6  11      158.74      177.12     18.87 o
   2   6  11      300.78      302.31     23.28 o
   3   6  11      115.26      140.99     19.16 o
   4   6  11     1066.51     1118.29     39.80 o
   5   6  11      202.85      233.39     33.77 o
  -8   7  11       55.72       55.05     13.20 o
  -7   7  11      434.87      442.11     20.42 o
  -6   7  11      165.19      174.62     15.46 o
  -5   7  11      123.82      124.50     13.49 o
  -4   7  11      322.67      339.49     22.52 o
  -3   7  11      652.65      630.11     27.19 o
  -2   7  11        0.17       -7.40      9.88 o
  -1   7  11      379.61      359.36     29.98 o
   0   7  11       21.25       12.52     12.42 o
   1   7  11       89.89       71.29     14.90 o
   2   7  11      342.50      343.20     24.28 o
   3   7  11       47.52       46.09     17.57 o
   4   7  11        0.19       -9.43     12.74 o
  -7   8  11       28.10       12.10     10.96 o
  -6   8  11       33.62       28.24     11.07 o
  -5   8  11      283.42      292.17     18.65 o
  -4   8  11       13.28       -2.16     10.50 o
  -3   8  11      519.61      469.08     24.94 o
  -2   8  11      215.94      219.37     20.67 o
  -1   8  11        4.87       -6.30     11.41 o
   0   8  11        8.46      -16.24     10.83 o
   1   8  11      127.97      118.58     18.10 o
   2   8  11      119.62      112.67     25.69 o
   3   8  11       34.77       30.16     15.00 o
  -6   9  11      219.80      245.55     20.18 o
  -5   9  11      185.60      197.44     22.25 o
  -4   9  11      539.88      642.77     42.11 o
  -3   9  11      382.67      360.30     25.34 o
  -2   9  11        0.74       -3.68     12.88 o
  -1   9  11      502.08      541.85     42.80 o
   0   9  11      337.50      315.42     72.46 o
   1   9  11       13.37      -14.78     11.55 o
   2   9  11      476.25      510.87     29.78 o
  -3  10  11       51.96       42.01     21.54 o
  -2  10  11       10.13       10.37     13.27 o
  -1  10  11       38.60       23.37     14.37 o
 -11   0  12      507.98      563.55     44.46 o
 -10   0  12        0.90        5.49     17.39 o
  -9   0  12     4538.18     4527.33    112.71 o
  -8   0  12      220.46      282.73     31.82 o
  -7   0  12      644.56      636.10     37.35 o
  -6   0  12      483.74      486.61     31.58 o
  -5   0  12     1344.57     1391.69     50.19 o
  -4   0  12      367.19      381.65     17.58 o
  -3   0  12     2061.19     2034.21     39.77 o
  -2   0  12     1569.83     1642.68     35.80 o
  -1   0  12      395.30      377.80     18.68 o
   0   0  12     4624.60     4540.03     67.89 o
   1   0  12      714.45      682.91     36.81 o
   2   0  12      143.15      149.86     25.28 o
   3   0  12       15.21        8.95      9.01 o
   4   0  12     1662.32     1746.81     45.49 o
   5   0  12      320.67      353.43     26.21 o
   6   0  12      135.61      149.37     20.91 o
 -11   1  12      248.14      278.98     25.98 o
 -10   1  12      178.70      178.64     22.84 o
  -9   1  12        2.04       -3.11     11.04 o
  -8   1  12        0.47       11.68     10.99 o
  -7   1  12       55.47       72.96     13.12 o
  -6   1  12       17.43        7.08      9.57 o
  -5   1  12       54.56       44.33      8.36 o
  -4   1  12      709.06      688.25     16.06 o
  -3   1  12       79.61       65.39      7.48 o
  -2   1  12      501.28      481.73     13.98 o
  -1   1  12      308.13      287.74     11.59 o
   0   1  12      269.62      272.00     11.84 o
   1   1  12        1.93       -2.66      5.75 o
   2   1  12      769.65      758.47     19.51 o
   3   1  12       57.26       44.71      8.21 o
   4   1  12        1.18      -10.13      6.75 o
   5   1  12       31.75       31.61      9.93 o
   6   1  12       61.15       58.17     11.48 o
 -11   2  12      529.91      492.23     29.67 o
 -10   2  12       50.79       57.25     15.98 o
  -9   2  12     1232.21     1281.30     40.40 o
  -8   2  12      619.28      620.63     27.78 o
  -7   2  12      524.13      472.39     48.90 o
  -6   2  12      850.12      845.81     22.64 o
  -5   2  12      398.35      407.11     16.11 o
  -4   2  12        7.76       -4.74      6.03 o
  -3   2  12      658.85      598.60     15.34 o
  -2   2  12     1919.08     1999.23     28.41 o
  -1   2  12        7.91        6.17      6.00 o
   0   2  12     1887.29     1898.06     28.78 o
   1   2  12      475.98      464.35     15.17 o
   2   2  12       18.31       26.72      9.39 o
   3   2  12      147.33      150.04     11.98 o
   4   2  12      311.54      341.79     16.51 o
   5   2  12      164.31      163.23     16.65 o
   6   2  12      148.40      120.76     43.19 o
 -10   3  12       91.49      124.32     19.58 o
  -9   3  12        9.57       -0.69     12.01 o
  -8   3  12      231.51      289.51     22.57 o
  -7   3  12     1094.30     1135.42     35.00 o
  -6   3  12      194.32      210.03     12.46 o
  -5   3  12      444.31      425.27     14.14 o
  -4   3  12      831.81      858.49     22.20 o
  -3   3  12        3.84      -10.05      6.70 o
  -2   3  12     3230.48     3198.32     37.66 o
  -1   3  12     1276.49     1230.24     22.56 o
   0   3  12      855.06      838.65     19.14 o
   1   3  12       29.17        7.62      8.08 o
   2   3  12     1674.15     1634.47     34.98 o
   3   3  12      370.82      367.79     28.41 o
   4   3  12      482.85      445.04     25.71 o
   5   3  12      167.00      191.33     28.63 o
   6   3  12      172.53      182.16     22.26 o
 -10   4  12      156.82      182.65     25.80 o
  -9   4  12      206.15      169.79     16.20 o
  -8   4  12       32.52       30.18     10.48 o
  -7   4  12       32.40       20.45      7.89 o
  -6   4  12       63.19       66.61      9.02 o
  -5   4  12        4.07       -3.91      7.16 o
  -4   4  12      266.03      283.14     15.17 o
  -3   4  12      192.65      200.73     18.37 o
  -2   4  12     2267.61     2300.82     67.42 o
  -1   4  12       12.86       12.68      9.82 o
   0   4  12       12.87       15.31     19.78 o
   1   4  12       30.01       17.75     10.76 o
   2   4  12       50.52       38.85     12.55 o
   3   4  12        2.33        3.94     11.66 o
   4   4  12       23.19       11.77     12.51 o
   5   4  12       56.87       29.12     15.17 o
  -9   5  12        0.19      -13.48      8.99 o
  -8   5  12      159.47      170.84     16.42 o
  -7   5  12      234.15      251.11     17.43 o
  -6   5  12      122.65      124.06     16.36 o
  -5   5  12     1091.19     1056.69     33.87 o
  -4   5  12     3171.36     3347.13     61.10 o
  -3   5  12      209.37      180.55     18.23 o
  -2   5  12     1761.09     1752.79     42.88 o
  -1   5  12     1854.69     1864.36     56.13 o
   0   5  12      501.88      484.10     23.95 o
   1   5  12       85.87       73.26     14.90 o
   2   5  12      650.87      608.53     28.03 o
   3   5  12      976.13     1040.79     37.57 o
   4   5  12        0.02       -9.34     11.15 o
   5   5  12      185.23      247.27     25.10 o
  -9   6  12        1.71      -17.71     11.80 o
  -8   6  12        8.31       -9.05      9.41 o
  -7   6  12        0.28       -8.07      8.46 o
  -6   6  12       65.83       56.31     11.14 o
  -5   6  12       23.03       14.88     11.85 o
  -4   6  12      510.80      493.80     24.60 o
  -3   6  12      136.60      142.79     17.60 o
  -2   6  12       66.97       61.05     17.67 o
  -1   6  12       15.70       12.66     11.15 o
   0   6  12      543.62      489.21     24.92 o
   1   6  12       26.90       22.35     12.25 o
   2   6  12        5.67       -2.44     11.18 o
   3   6  12       15.09       12.25     12.39 o
   4   6  12       11.25       11.05     13.58 o
  -8   7  12       55.05       51.67     12.97 o
  -7   7  12      350.50      393.88     22.95 o
  -6   7  12       96.85       73.53     15.02 o
  -5   7  12      640.47      625.59     50.23 o
  -4   7  12     2350.57     2334.33     53.49 o
  -3   7  12       16.60       -3.73     17.27 o
  -2   7  12       56.29       65.87     17.41 o
  -1   7  12      518.08      486.49     25.47 o
   0   7  12      142.83      112.00     17.43 o
   1   7  12       14.98       -3.58     11.56 o
   2   7  12      719.31      669.27     30.86 o
   3   7  12      414.50      456.99     31.16 o
  -7   8  12        0.56      -14.08      9.39 o
  -6   8  12      921.51      865.35     34.98 o
  -5   8  12       10.10       -0.23     12.56 o
  -4   8  12      195.52      181.92     21.45 o
  -3   8  12      374.63      379.69     23.97 o
  -2   8  12      608.14      581.15     28.36 o
  -1   8  12        1.21      -16.46     10.99 o
   0   8  12      366.15      348.95     31.76 o
   1   8  12      240.86      200.21     22.37 o
   2   8  12        2.50      -21.34     16.09 o
  -5   9  12       75.17       58.25     16.09 o
  -4   9  12      166.07      149.28     20.39 o
  -3   9  12       64.65       47.30     14.95 o
  -2   9  12      164.20      175.40     21.77 o
  -1   9  12       60.63       61.78     27.17 o
   0   9  12       85.77       36.79     15.17 o
 -10   1  13      248.82      270.01     76.71 o
  -9   1  13       60.11       52.89     14.74 o
  -8   1  13     1088.67     1115.74     36.89 o
  -7   1  13      507.78      553.77     38.61 o
  -6   1  13       31.74       27.36     10.85 o
  -5   1  13       30.53       29.68      8.35 o
  -4   1  13      764.60      796.90     21.54 o
  -3   1  13     1196.90     1181.91     31.31 o
  -2   1  13      827.43      770.01     18.24 o
  -1   1  13     2850.59     2920.62     37.37 o
   0   1  13        9.85       -0.41      5.93 o
   1   1  13      143.76      159.17     11.74 o
   2   1  13       71.65       84.15     10.12 o
   3   1  13      655.05      603.65     19.21 o
   4   1  13      140.74      161.19     13.79 o
   5   1  13      908.62      912.65     25.47 o
 -10   2  13      111.61      127.07     19.59 o
  -9   2  13      227.09      238.61     22.58 o
  -8   2  13      183.65      181.96     19.37 o
  -7   2  13      319.60      330.26     22.25 o
  -6   2  13      424.95      416.29     21.88 o
  -5   2  13      698.09      696.85     31.00 o
  -4   2  13        0.19       -3.81      6.18 o
  -3   2  13      441.96      472.46     17.34 o
  -2   2  13       13.98       18.74      6.44 o
  -1   2  13        1.18       -0.26      5.71 o
   0   2  13      213.17      202.33     12.38 o
   1   2  13      232.58      257.44     13.56 o
   2   2  13      227.55      219.34     16.67 o
   3   2  13      192.89      186.43     13.71 o
   4   2  13       78.99       68.60     15.43 o
   5   2  13       44.45       56.40     13.62 o
 -10   3  13       53.77       30.37     14.94 o
  -9   3  13        2.59       -5.95     11.70 o
  -8   3  13      215.66      264.37     30.43 o
  -7   3  13      102.84      118.82     16.54 o
  -6   3  13       10.65        1.74      7.45 o
  -5   3  13      149.61      143.07     18.35 o
  -4   3  13      152.35      169.33     13.34 o
  -3   3  13      268.37      261.92     14.65 o
  -2   3  13      530.96      536.09     20.14 o
  -1   3  13     1217.26     1225.18     23.50 o
   0   3  13        6.95        3.51      7.31 o
   1   3  13       78.03       64.67     11.32 o
   2   3  13      447.86      463.56     24.86 o
   3   3  13      397.74      419.21     20.38 o
   4   3  13      131.25       88.59     33.86 o
   5   3  13      302.59      279.75     25.95 o
  -9   4  13      678.12      703.06     39.88 o
  -8   4  13      100.94      120.97     14.50 o
  -7   4  13       37.16       30.14      8.59 o
  -6   4  13     1764.91     1895.49     36.30 o
  -5   4  13     1120.47     1125.53     34.73 o
  -4   4  13       81.32       65.64     13.22 o
  -3   4  13      708.73      769.52     28.57 o
  -2   4  13       70.41       46.02     12.78 o
  -1   4  13       47.28       24.22     11.37 o
   0   4  13      456.02      456.27     38.99 o
   1   4  13      421.58      439.17     23.84 o
   2   4  13        4.62      -11.97     10.02 o
   3   4  13      227.65      278.49     46.14 o
   4   4  13      100.20      109.28     19.43 o
  -9   5  13        0.81        1.64     16.94 o
  -8   5  13       27.67       35.60     14.16 o
  -7   5  13       16.92        3.17     12.00 o
  -6   5  13       94.00       86.33     16.10 o
  -5   5  13       45.25       32.36     12.91 o
  -4   5  13      228.15      206.24     39.46 o
  -3   5  13       25.97       -6.33     10.18 o
  -2   5  13       42.01       30.70     12.10 o
  -1   5  13        3.68        2.76     10.36 o
   0   5  13       30.80       23.85     12.15 o
   1   5  13       35.18       15.08     12.05 o
   2   5  13       37.29       44.05     15.13 o
   3   5  13      225.16      237.84     24.35 o
   4   5  13       96.57      110.85     19.93 o
  -8   6  13      215.88      218.20     18.16 o
  -7   6  13        2.65      -14.98     10.69 o
  -6   6  13      758.38      739.00     31.23 o
  -5   6  13      855.85      847.43     32.36 o
  -4   6  13      767.68      771.37     31.08 o
  -3   6  13      688.88      715.31     29.84 o
  -2   6  13      545.17      498.81     25.85 o
  -1   6  13       20.20        8.45     11.70 o
   0   6  13      155.97      195.39     20.69 o
   1   6  13      159.71      194.75     20.69 o
   2   6  13        5.19      -14.72     11.00 o
   3   6  13      177.13      253.93     60.55 o
  -7   7  13      119.55       91.52     17.97 o
  -6   7  13       15.87      -12.60     11.29 o
  -5   7  13       16.75       -9.33     12.00 o
  -4   7  13        9.10       18.93     12.66 o
  -3   7  13      280.05      297.96     24.56 o
  -2   7  13       43.06       65.42     15.64 o
  -1   7  13      107.88      100.26     17.41 o
   0   7  13       35.20       12.22     12.61 o
   1   7  13      109.51       85.70     30.47 o
   2   7  13       22.91       27.27     14.36 o
  -6   8  13      757.27      767.75     34.06 o
  -5   8  13      237.49      206.04     28.71 o
  -4   8  13        7.10      -15.34     11.16 o
  -3   8  13      345.23      388.32     24.76 o
  -2   8  13      219.22      234.37     25.12 o
  -1   8  13       17.19        5.29     13.69 o
   0   8  13       78.81       97.98     29.78 o
   1   8  13      176.57      155.56     21.30 o
 -10   0  14      557.06      669.62     46.00 o
  -9   0  14      980.21      923.73     50.82 o
  -8   0  14       42.20       35.45     20.86 o
  -7   0  14      845.98      891.88     45.88 o
  -6   0  14      191.43      210.12     27.27 o
  -5   0  14       54.56       62.25     17.39 o
  -4   0  14        2.00       -7.76      7.62 o
  -3   0  14     1148.39     1211.81     33.08 o
  -2   0  14     1535.31     1508.10     90.19 o
  -1   0  14       74.24       44.93     11.92 o
   0   0  14      355.42      345.43     20.23 o
   1   0  14      640.56      700.25     27.93 o
   2   0  14      382.13      338.36     35.35 o
   3   0  14      449.02      405.68     23.96 o
   4   0  14      892.17      944.28     35.98 o
 -10   1  14        1.97       -4.53     13.35 o
  -9   1  14        6.42      -10.99     10.92 o
  -8   1  14       67.80       54.11     14.90 o
  -7   1  14       58.58       70.33     13.86 o
  -6   1  14       40.57       47.41     12.78 o
  -5   1  14        1.07       -1.38      9.17 o
  -4   1  14       10.96       10.79      7.39 o
  -3   1  14       15.45       10.42      6.17 o
  -2   1  14      814.23      817.07     19.59 o
  -1   1  14      338.17      325.47     14.75 o
   0   1  14      205.34      220.98     13.44 o
   1   1  14        1.09       -6.26      6.63 o
   2   1  14       10.44       -3.91      7.22 o
   3   1  14       13.60       18.70      8.85 o
   4   1  14       26.47        6.51      8.88 o
 -10   2  14      230.70      230.48     27.74 o
  -9   2  14      740.13      707.77     31.90 o
  -8   2  14       12.12       -8.82     13.22 o
  -7   2  14      728.99      731.81     29.79 o
  -6   2  14      664.47      719.32     46.10 o
  -5   2  14       17.52       10.53      8.22 o
  -4   2  14        1.34        2.13      7.14 o
  -3   2  14       52.42       58.36      9.80 o
  -2   2  14      496.74      478.54     17.11 o
  -1   2  14      159.18      191.45     12.36 o
   0   2  14      392.17      405.52     15.58 o
   1   2  14     1353.61     1311.20     26.58 o
   2   2  14       19.29       10.87      8.14 o
   3   2  14      168.33      158.78     15.93 o
   4   2  14      578.54      613.97     30.29 o
  -9   3  14       47.42       40.44     14.11 o
  -8   3  14      156.20      188.43     20.37 o
  -7   3  14      716.09      718.51     33.84 o
  -6   3  14       11.40        5.79      8.37 o
  -5   3  14      294.84      297.57     16.46 o
  -4   3  14      180.73      226.57     15.65 o
  -3   3  14       24.70       21.10      8.53 o
  -2   3  14      133.86      151.99     34.20 o
  -1   3  14     1617.19     1664.36     34.49 o
   0   3  14      404.77      372.66     17.97 o
   1   3  14      325.61      282.95     18.82 o
   2   3  14      680.21      721.87     25.51 o
   3   3  14       81.94       69.55     13.47 o
   4   3  14       41.00       22.77     15.10 o
  -9   4  14       69.98       70.04     17.06 o
  -8   4  14       29.03       21.63     23.00 o
  -7   4  14       70.82       62.40     14.63 o
  -6   4  14       82.41       86.82     15.46 o
  -5   4  14        2.80       -0.43     17.00 o
  -4   4  14       10.44        3.02     10.83 o
  -3   4  14       16.64       22.25     11.98 o
  -2   4  14       55.21       32.74     12.85 o
  -1   4  14       78.69       64.17     20.75 o
   0   4  14      141.69      112.20     17.04 o
   1   4  14       50.26       31.26     13.36 o
   2   4  14        4.05       11.38     19.18 o
   3   4  14        9.68       24.86     14.29 o
   4   4  14      209.44      244.48     26.13 o
  -8   5  14      175.38      207.52     32.61 o
  -7   5  14      239.79      174.79     20.20 o
  -6   5  14       18.22        4.24     11.25 o
  -5   5  14      501.14      511.89     28.85 o
  -4   5  14      470.21      507.45     38.42 o
  -3   5  14       40.83       29.91     20.47 o
  -2   5  14      223.17      278.89     22.83 o
  -1   5  14     1848.06     1815.45     47.20 o
   0   5  14       48.02       68.92     15.66 o
   1   5  14      503.61      523.89     27.53 o
   2   5  14      848.09      853.63     48.78 o
   3   5  14      325.00      381.83     47.15 o
  -8   6  14        0.05      -18.07     16.36 o
  -7   6  14        1.42      -11.59     11.60 o
  -6   6  14        1.45        4.11     11.96 o
  -5   6  14      182.31      149.75     25.02 o
  -4   6  14       74.59       55.60     17.71 o
  -3   6  14      362.51      340.50     23.07 o
  -2   6  14        2.53      -10.71     10.75 o
  -1   6  14      158.75      151.32     19.35 o
   0   6  14        0.96        5.32     12.99 o
   1   6  14       16.70       13.43     13.28 o
   2   6  14        2.91      -11.39     12.01 o
  -6   7  14      200.22      236.42     23.54 o
  -5   7  14      393.26      368.01     24.46 o
  -4   7  14       60.47       65.24     16.42 o
  -3   7  14       93.40       81.81     17.15 o
  -2   7  14      306.60      263.24     23.97 o
  -1   7  14      642.04      593.96     45.81 o
   0   7  14      210.13      205.24     23.36 o
   1   7  14      353.73      389.28     27.51 o
  -4   8  14       91.13       97.29     18.93 o
  -3   8  14      559.80      560.11     35.57 o
  -2   8  14      122.63      109.43     19.63 o
  -1   8  14        7.05        9.38     14.19 o
  -9   1  15      167.34      192.11     22.46 o
  -8   1  15      841.25      841.22     33.68 o
  -7   1  15      894.82      911.30     34.13 o
  -6   1  15        7.58       -8.22     10.56 o
  -5   1  15     1351.40     1410.86     39.39 o
  -4   1  15      645.38      634.79     21.29 o
  -3   1  15      110.82       94.15     11.65 o
  -2   1  15      860.90      857.25     20.97 o
  -1   1  15      928.18      906.86     33.23 o
   0   1  15       37.24       26.38     11.92 o
   1   1  15      255.39      290.87     16.41 o
   2   1  15      272.42      280.18     22.72 o
   3   1  15       75.15       62.27     11.29 o
  -9   2  15      240.70      273.45     25.17 o
  -8   2  15      123.96      152.54     19.49 o
  -7   2  15      522.19      531.76     27.20 o
  -6   2  15      584.82      569.88     34.95 o
  -5   2  15       12.80       -1.79     10.47 o
  -4   2  15       50.49       16.81     12.28 o
  -3   2  15      624.46      592.98     43.73 o
  -2   2  15      542.85      511.81     16.88 o
  -1   2  15        4.09        3.14      7.00 o
   0   2  15      254.16      272.96     15.28 o
   1   2  15       80.28       82.19     12.73 o
   2   2  15       26.70       20.32     10.68 o
   3   2  15      300.28      367.89     22.41 o
  -9   3  15       12.70       -0.40     27.98 o
  -8   3  15       65.28       77.01     25.74 o
  -7   3  15       47.94       55.50     14.22 o
  -6   3  15       80.53       97.24     31.82 o
  -5   3  15      703.34      651.54     22.48 o
  -4   3  15      430.38      414.50     18.39 o
  -3   3  15       30.35       10.27     12.94 o
  -2   3  15       88.03       90.57     15.50 o
  -1   3  15       41.88       26.27      9.84 o
   0   3  15       11.50       -1.47      8.81 o
   1   3  15      333.52      305.00     22.34 o
   2   3  15      249.02      260.41     19.64 o
   3   3  15      148.59      143.75     17.56 o
  -8   4  15       26.88       31.38     21.58 o
  -7   4  15      936.73      987.32     52.96 o
  -6   4  15      913.82      919.05     33.78 o
  -5   4  15      175.61      191.62     20.52 o
  -4   4  15       65.35       63.82     15.57 o
  -3   4  15      750.15      780.15     31.66 o
  -2   4  15     1560.01     1386.93     72.70 o
  -1   4  15        2.49      -12.12     10.44 o
   0   4  15      480.72      506.13     26.75 o
   1   4  15      276.90      274.47     24.69 o
   2   4  15      144.55      156.90     21.15 o
  -8   5  15       29.87       21.46     20.11 o
  -7   5  15       11.62        0.71     18.07 o
  -6   5  15       10.41      -15.74     10.90 o
  -5   5  15        9.26        8.97     12.44 o
  -4   5  15      134.49      123.29     18.18 o
  -3   5  15       83.23       73.29     16.14 o
  -2   5  15        0.16       -4.91     12.12 o
  -1   5  15        1.87        7.07     11.81 o
   0   5  15       18.92       21.85     13.98 o
   1   5  15        1.52       -6.45     11.78 o
   2   5  15       63.57       64.18     17.22 o
  -6   6  15      481.11      415.75     26.27 o
  -5   6  15      105.12       69.17     16.47 o
  -4   6  15        7.23        2.73     12.64 o
  -3   6  15      439.36      474.74     39.48 o
  -2   6  15      436.96      419.64     25.80 o
  -1   6  15       28.32       26.40     15.15 o
   0   6  15     1025.48     1030.44     39.10 o
   1   6  15      198.43      216.30     24.00 o
  -5   7  15      173.72      214.19     23.68 o
  -4   7  15      622.56      573.46     30.42 o
  -3   7  15        0.68       -4.27     12.55 o
  -2   7  15       92.18       85.09     18.09 o
  -1   7  15      175.87      169.51     22.54 o
  -9   0  16      140.67      173.25     31.03 o
  -8   0  16        0.22      -13.67     17.00 o
  -7   0  16      561.69      560.75     39.72 o
  -6   0  16     2356.85     2365.92     77.14 o
  -5   0  16       31.97       12.13     18.18 o
  -4   0  16     1639.01     1632.44     61.14 o
  -3   0  16     1451.69     1604.48     93.78 o
  -2   0  16      117.00      108.63     24.09 o
  -1   0  16      421.82      377.94     25.59 o
   0   0  16      336.77      335.20     31.92 o
   1   0  16      325.61      313.35     24.83 o
   2   0  16        5.64       21.54     20.51 o
  -8   1  16       81.06       76.84     16.45 o
  -7   1  16       79.16       74.89     15.85 o
  -6   1  16       30.89       33.05     13.20 o
  -5   1  16       53.62       62.10     15.00 o
  -4   1  16       99.80      119.94     17.38 o
  -3   1  16       49.91       26.35      9.96 o
  -2   1  16      193.80      210.53     15.77 o
  -1   1  16       64.81       60.14     10.01 o
   0   1  16        3.42        0.63      7.84 o
   1   1  16       18.43        9.37      8.23 o
   2   1  16       10.49       -1.62      8.52 o
  -8   2  16       44.12       33.30     15.16 o
  -7   2  16      509.99      514.49     27.20 o
  -6   2  16      959.51      988.58     35.25 o
  -5   2  16        1.61      -15.55     10.37 o
  -4   2  16     1156.78     1100.30     29.03 o
  -3   2  16      869.21      878.38     29.48 o
  -2   2  16       21.75       -4.76      8.62 o
  -1   2  16       32.25       23.84     12.98 o
   0   2  16      425.39      460.56     21.20 o
   1   2  16      331.30      346.02     35.17 o
   2   2  16       57.98       52.83     12.90 o
  -8   3  16      604.60      680.34     31.52 o
  -7   3  16      245.30      263.88     32.94 o
  -6   3  16      278.77      331.34     23.61 o
  -5   3  16      450.97      501.64     25.91 o
  -4   3  16       24.78        6.21     15.45 o
  -3   3  16      132.24      132.39     18.36 o
  -2   3  16      775.33      769.87     31.72 o
  -1   3  16      774.25      778.23     67.32 o
   0   3  16        9.17        9.25      9.98 o
   1   3  16      610.82      628.37     25.05 o
   2   3  16      166.01      171.37     18.08 o
  -7   4  16       84.49      129.54     28.53 o
  -6   4  16      175.62      136.54     28.85 o
  -5   4  16      171.62      148.09     19.73 o
  -4   4  16      217.85      210.56     31.54 o
  -3   4  16      167.22      177.27     20.38 o
  -2   4  16      162.36      141.27     19.23 o
  -1   4  16       29.96       33.30     19.90 o
   0   4  16        5.78        6.29     14.84 o
   1   4  16      160.88      187.39     22.65 o
  -6   5  16       60.40       58.72     16.57 o
  -5   5  16      869.02      955.79     36.88 o
  -4   5  16      207.76      225.06     23.04 o
  -3   5  16      104.13      108.03     18.07 o
  -2   5  16      760.13      740.32     32.94 o
  -1   5  16      472.19      454.93     26.96 o
   0   5  16       78.83      103.40     18.67 o
  -5   6  16        0.46        2.98     13.82 o
  -4   6  16       31.11       21.80     15.03 o
  -3   6  16      101.18       87.50     18.21 o
  -2   6  16       21.43        7.51     13.53 o
  -7   1  17      182.52      204.03     22.45 o
  -6   1  17      376.85      360.02     26.43 o
  -5   1  17      865.15      878.75     69.38 o
  -4   1  17       58.15       61.75     14.94 o
  -3   1  17      167.13      161.72     15.71 o
  -2   1  17      716.21      758.14     25.33 o
  -1   1  17      293.36      317.83     16.87 o
   0   1  17       11.23        4.79      8.67 o
   1   1  17      368.03      374.37     21.49 o
  -7   2  17      175.94      165.18     20.36 o
  -6   2  17      110.14      132.48     19.40 o
  -5   2  17        5.87       -4.99     18.28 o
  -4   2  17      391.23      352.96     22.75 o
  -3   2  17      398.45      421.63     28.19 o
  -2   2  17      202.72      147.97     25.78 o
  -1   2  17        7.87        8.09     10.18 o
   0   2  17      311.57      344.39     22.11 o
   1   2  17       16.77       12.90     11.15 o
  -7   3  17       21.99       35.61     21.93 o
  -6   3  17       30.82       22.88     19.68 o
  -5   3  17      158.43      170.33     29.96 o
  -4   3  17      118.25      131.48     19.26 o
  -3   3  17       95.61       50.01     15.72 o
  -2   3  17      102.08      103.22     18.02 o
  -1   3  17       24.73       20.21     14.21 o
   0   3  17       29.69       25.36     11.37 o
  -6   4  17      381.76      389.90     37.07 o
  -5   4  17        0.14      -14.07     12.13 o
  -4   4  17      276.37      336.19     26.63 o
  -3   4  17      573.32      624.53     30.75 o
  -2   4  17      186.89      211.14     26.30 o
  -1   4  17       97.29      105.02     38.16 o
  -4   5  17       12.63        9.81     19.32 o
  -3   5  17        0.17      -12.45     12.51 o
  -6   0  18      457.54      554.58     41.29 o
  -5   0  18      162.38      176.97     30.39 o
  -4   0  18     1425.09     1412.28     61.38 o
  -3   0  18     1004.33      974.00     51.57 o
  -2   0  18       42.12       20.75     19.88 o
  -1   0  18     1122.96     1272.31     67.68 o
  -6   1  18        4.26       -7.51     11.98 o
  -5   1  18       56.85       46.33     14.84 o
  -4   1  18        5.26       27.22     17.37 o
  -3   1  18      200.17      307.37     25.64 o
  -2   1  18       46.66       46.54     12.54 o
  -1   1  18       13.79       12.65      9.41 o
  -5   2  18       47.55       70.59     16.33 o
  -4   2  18      627.15      737.24     48.33 o
  -3   2  18      540.62      547.06     29.02 o
  -2   2  18        0.07        5.38     12.97 o
  -4   3  18        3.39        4.44     12.94 o
  -3   3  18      252.30      249.01     26.47 o
 
